# Supplementary material for: Inactive-to-Active Transition of Human Thymidine Kinase 1 Revealed by Molecular Dynamics Simulations
Source: J Chem Inf Model. 2021 Dec 17;62(1):142–9. doi: 10.1021/acs.jcim.1c01157 (PMC8757434; doi:10.1021/acs.jcim.1c01157)
Supplement: Supplementary file 2 — ci1c01157_si_002.pdb [file ci1c01157_si_002.pdb]

ATOM      1  H1  ACE     1      40.946  35.852  34.665  1.00  0.00           H  
ATOM      2  CH3 ACE     1      40.532  35.203  33.894  1.00  0.00           C  
ATOM      3  H2  ACE     1      41.056  34.248  33.908  1.00  0.00           H  
ATOM      4  H3  ACE     1      40.657  35.675  32.922  1.00  0.00           H  
ATOM      5  C   ACE     1      39.058  34.954  34.131  1.00  0.00           C  
ATOM      6  O   ACE     1      38.442  34.176  33.413  1.00  0.00           O  
ATOM      7  N   ARG     2      38.494  35.621  35.141  1.00  0.00           N  
ATOM      8  H   ARG     2      39.098  36.238  35.665  1.00  0.00           H  
ATOM      9  CA  ARG     2      37.049  35.693  35.434  1.00  0.00           C  
ATOM     10  HA  ARG     2      36.519  35.864  34.495  1.00  0.00           H  
ATOM     11  CB  ARG     2      36.539  34.380  36.065  1.00  0.00           C  
ATOM     12  HB2 ARG     2      35.472  34.485  36.264  1.00  0.00           H  
ATOM     13  HB3 ARG     2      36.651  33.572  35.339  1.00  0.00           H  
ATOM     14  CG  ARG     2      37.250  33.963  37.367  1.00  0.00           C  
ATOM     15  HG2 ARG     2      38.242  33.583  37.123  1.00  0.00           H  
ATOM     16  HG3 ARG     2      37.353  34.814  38.042  1.00  0.00           H  
ATOM     17  CD  ARG     2      36.429  32.877  38.075  1.00  0.00           C  
ATOM     18  HD2 ARG     2      35.579  33.354  38.569  1.00  0.00           H  
ATOM     19  HD3 ARG     2      36.050  32.177  37.327  1.00  0.00           H  
ATOM     20  NE  ARG     2      37.228  32.113  39.048  1.00  0.00           N  
ATOM     21  HE  ARG     2      38.213  32.025  38.868  1.00  0.00           H  
ATOM     22  CZ  ARG     2      36.758  31.371  40.038  1.00  0.00           C  
ATOM     23  NH1 ARG     2      35.513  31.379  40.416  1.00  0.00           N  
ATOM     24 HH11 ARG     2      34.870  32.055  40.059  1.00  0.00           H  
ATOM     25 HH12 ARG     2      35.219  30.736  41.165  1.00  0.00           H  
ATOM     26  NH2 ARG     2      37.557  30.571  40.668  1.00  0.00           N  
ATOM     27 HH21 ARG     2      38.535  30.528  40.476  1.00  0.00           H  
ATOM     28 HH22 ARG     2      37.179  30.000  41.437  1.00  0.00           H  
ATOM     29  C   ARG     2      36.736  36.881  36.345  1.00  0.00           C  
ATOM     30  O   ARG     2      37.661  37.446  36.930  1.00  0.00           O  
ATOM     31  N   GLY     3      35.447  37.184  36.522  1.00  0.00           N  
ATOM     32  H   GLY     3      34.770  36.676  35.981  1.00  0.00           H  
ATOM     33  CA  GLY     3      34.950  38.194  37.460  1.00  0.00           C  
ATOM     34  HA2 GLY     3      35.383  39.164  37.233  1.00  0.00           H  
ATOM     35  HA3 GLY     3      33.868  38.285  37.357  1.00  0.00           H  
ATOM     36  C   GLY     3      35.247  37.824  38.911  1.00  0.00           C  
ATOM     37  O   GLY     3      34.658  36.873  39.422  1.00  0.00           O  
ATOM     38  N   GLN     4      36.160  38.556  39.553  1.00  0.00           N  
ATOM     39  H   GLN     4      36.611  39.314  39.044  1.00  0.00           H  
ATOM     40  CA  GLN     4      36.514  38.404  40.971  1.00  0.00           C  
ATOM     41  HA  GLN     4      35.590  38.333  41.543  1.00  0.00           H  
ATOM     42  CB  GLN     4      37.338  37.117  41.216  1.00  0.00           C  
ATOM     43  HB2 GLN     4      37.578  37.068  42.279  1.00  0.00           H  
ATOM     44  HB3 GLN     4      36.736  36.241  40.975  1.00  0.00           H  
ATOM     45  CG  GLN     4      38.642  37.066  40.401  1.00  0.00           C  
ATOM     46  HG2 GLN     4      38.382  36.911  39.357  1.00  0.00           H  
ATOM     47  HG3 GLN     4      39.170  38.012  40.485  1.00  0.00           H  
ATOM     48  CD  GLN     4      39.628  35.983  40.825  1.00  0.00           C  
ATOM     49  OE1 GLN     4      39.702  35.545  41.962  1.00  0.00           O  
ATOM     50  NE2 GLN     4      40.475  35.533  39.927  1.00  0.00           N  
ATOM     51 HE21 GLN     4      40.492  35.969  39.009  1.00  0.00           H  
ATOM     52 HE22 GLN     4      41.183  34.895  40.235  1.00  0.00           H  
ATOM     53  C   GLN     4      37.299  39.621  41.487  1.00  0.00           C  
ATOM     54  O   GLN     4      37.993  40.296  40.724  1.00  0.00           O  
ATOM     55  N   ILE     5      37.263  39.835  42.802  1.00  0.00           N  
ATOM     56  H   ILE     5      36.602  39.278  43.343  1.00  0.00           H  
ATOM     57  CA  ILE     5      38.103  40.778  43.551  1.00  0.00           C  
ATOM     58  HA  ILE     5      38.802  41.256  42.863  1.00  0.00           H  
ATOM     59  CB  ILE     5      37.262  41.889  44.218  1.00  0.00           C  
ATOM     60  HB  ILE     5      36.645  41.409  44.974  1.00  0.00           H  
ATOM     61  CG2 ILE     5      38.176  42.908  44.925  1.00  0.00           C  
ATOM     62 HG21 ILE     5      37.577  43.659  45.432  1.00  0.00           H  
ATOM     63 HG22 ILE     5      38.784  42.423  45.686  1.00  0.00           H  
ATOM     64 HG23 ILE     5      38.829  43.398  44.201  1.00  0.00           H  
ATOM     65  CG1 ILE     5      36.313  42.598  43.232  1.00  0.00           C  
ATOM     66 HG12 ILE     5      36.886  43.173  42.503  1.00  0.00           H  
ATOM     67 HG13 ILE     5      35.738  41.847  42.698  1.00  0.00           H  
ATOM     68  CD1 ILE     5      35.291  43.506  43.920  1.00  0.00           C  
ATOM     69 HD11 ILE     5      35.732  44.471  44.146  1.00  0.00           H  
ATOM     70 HD12 ILE     5      34.447  43.657  43.252  1.00  0.00           H  
ATOM     71 HD13 ILE     5      34.931  43.047  44.839  1.00  0.00           H  
ATOM     72  C   ILE     5      38.906  40.015  44.612  1.00  0.00           C  
ATOM     73  O   ILE     5      38.356  39.231  45.392  1.00  0.00           O  
ATOM     74  N   GLN     6      40.213  40.274  44.653  1.00  0.00           N  
ATOM     75  H   GLN     6      40.600  40.894  43.945  1.00  0.00           H  
ATOM     76  CA  GLN     6      41.131  39.805  45.689  1.00  0.00           C  
ATOM     77  HA  GLN     6      40.592  39.180  46.400  1.00  0.00           H  
ATOM     78  CB  GLN     6      42.256  38.962  45.063  1.00  0.00           C  
ATOM     79  HB2 GLN     6      42.899  39.606  44.462  1.00  0.00           H  
ATOM     80  HB3 GLN     6      42.853  38.538  45.871  1.00  0.00           H  
ATOM     81  CG  GLN     6      41.722  37.828  44.171  1.00  0.00           C  
ATOM     82  HG2 GLN     6      40.949  37.287  44.718  1.00  0.00           H  
ATOM     83  HG3 GLN     6      41.268  38.250  43.274  1.00  0.00           H  
ATOM     84  CD  GLN     6      42.783  36.822  43.734  1.00  0.00           C  
ATOM     85  OE1 GLN     6      43.982  36.940  43.982  1.00  0.00           O  
ATOM     86  NE2 GLN     6      42.370  35.757  43.083  1.00  0.00           N  
ATOM     87 HE21 GLN     6      41.374  35.642  42.881  1.00  0.00           H  
ATOM     88 HE22 GLN     6      43.056  35.079  42.820  1.00  0.00           H  
ATOM     89  C   GLN     6      41.704  41.012  46.441  1.00  0.00           C  
ATOM     90  O   GLN     6      42.183  41.954  45.805  1.00  0.00           O  
ATOM     91  N   VAL     7      41.672  40.993  47.776  1.00  0.00           N  
ATOM     92  H   VAL     7      41.186  40.232  48.244  1.00  0.00           H  
ATOM     93  CA  VAL     7      42.202  42.095  48.594  1.00  0.00           C  
ATOM     94  HA  VAL     7      42.690  42.813  47.933  1.00  0.00           H  
ATOM     95  CB  VAL     7      41.090  42.875  49.322  1.00  0.00           C  
ATOM     96  HB  VAL     7      40.726  42.286  50.162  1.00  0.00           H  
ATOM     97  CG1 VAL     7      41.640  44.205  49.848  1.00  0.00           C  
ATOM     98 HG11 VAL     7      42.520  44.036  50.463  1.00  0.00           H  
ATOM     99 HG12 VAL     7      41.925  44.854  49.017  1.00  0.00           H  
ATOM    100 HG13 VAL     7      40.883  44.708  50.448  1.00  0.00           H  
ATOM    101  CG2 VAL     7      39.902  43.219  48.415  1.00  0.00           C  
ATOM    102 HG21 VAL     7      40.247  43.757  47.531  1.00  0.00           H  
ATOM    103 HG22 VAL     7      39.393  42.306  48.110  1.00  0.00           H  
ATOM    104 HG23 VAL     7      39.185  43.831  48.960  1.00  0.00           H  
ATOM    105  C   VAL     7      43.277  41.587  49.555  1.00  0.00           C  
ATOM    106  O   VAL     7      43.011  40.748  50.418  1.00  0.00           O  
ATOM    107  N   ILE     8      44.492  42.105  49.371  1.00  0.00           N  
ATOM    108  H   ILE     8      44.601  42.792  48.630  1.00  0.00           H  
ATOM    109  CA  ILE     8      45.707  41.816  50.141  1.00  0.00           C  
ATOM    110  HA  ILE     8      45.558  40.911  50.732  1.00  0.00           H  
ATOM    111  CB  ILE     8      46.896  41.581  49.172  1.00  0.00           C  
ATOM    112  HB  ILE     8      47.070  42.507  48.621  1.00  0.00           H  
ATOM    113  CG2 ILE     8      48.171  41.250  49.967  1.00  0.00           C  
ATOM    114 HG21 ILE     8      49.022  41.184  49.294  1.00  0.00           H  
ATOM    115 HG22 ILE     8      48.376  42.031  50.697  1.00  0.00           H  
ATOM    116 HG23 ILE     8      48.051  40.304  50.493  1.00  0.00           H  
ATOM    117  CG1 ILE     8      46.621  40.456  48.141  1.00  0.00           C  
ATOM    118 HG12 ILE     8      46.657  39.485  48.638  1.00  0.00           H  
ATOM    119 HG13 ILE     8      45.624  40.573  47.715  1.00  0.00           H  
ATOM    120  CD1 ILE     8      47.599  40.462  46.957  1.00  0.00           C  
ATOM    121 HD11 ILE     8      47.556  41.426  46.448  1.00  0.00           H  
ATOM    122 HD12 ILE     8      48.617  40.282  47.296  1.00  0.00           H  
ATOM    123 HD13 ILE     8      47.320  39.678  46.253  1.00  0.00           H  
ATOM    124  C   ILE     8      45.963  42.997  51.095  1.00  0.00           C  
ATOM    125  O   ILE     8      46.386  44.071  50.664  1.00  0.00           O  
ATOM    126  N   LEU     9      45.653  42.807  52.378  1.00  0.00           N  
ATOM    127  H   LEU     9      45.359  41.876  52.662  1.00  0.00           H  
ATOM    128  CA  LEU     9      45.756  43.831  53.424  1.00  0.00           C  
ATOM    129  HA  LEU     9      45.931  44.804  52.966  1.00  0.00           H  
ATOM    130  CB  LEU     9      44.428  43.897  54.207  1.00  0.00           C  
ATOM    131  HB2 LEU     9      44.247  42.925  54.667  1.00  0.00           H  
ATOM    132  HB3 LEU     9      44.538  44.628  55.003  1.00  0.00           H  
ATOM    133  CG  LEU     9      43.192  44.293  53.376  1.00  0.00           C  
ATOM    134  HG  LEU     9      43.039  43.555  52.589  1.00  0.00           H  
ATOM    135  CD1 LEU     9      41.939  44.310  54.256  1.00  0.00           C  
ATOM    136 HD11 LEU     9      41.795  43.330  54.711  1.00  0.00           H  
ATOM    137 HD12 LEU     9      42.044  45.064  55.037  1.00  0.00           H  
ATOM    138 HD13 LEU     9      41.067  44.547  53.646  1.00  0.00           H  
ATOM    139  CD2 LEU     9      43.341  45.682  52.752  1.00  0.00           C  
ATOM    140 HD21 LEU     9      44.132  45.671  52.003  1.00  0.00           H  
ATOM    141 HD22 LEU     9      42.417  45.978  52.258  1.00  0.00           H  
ATOM    142 HD23 LEU     9      43.587  46.423  53.515  1.00  0.00           H  
ATOM    143  C   LEU     9      46.958  43.572  54.344  1.00  0.00           C  
ATOM    144  O   LEU     9      47.544  42.494  54.324  1.00  0.00           O  
ATOM    145  N   GLY    10      47.325  44.543  55.177  1.00  0.00           N  
ATOM    146  H   GLY    10      46.863  45.440  55.119  1.00  0.00           H  
ATOM    147  CA  GLY    10      48.407  44.403  56.160  1.00  0.00           C  
ATOM    148  HA2 GLY    10      47.999  44.007  57.086  1.00  0.00           H  
ATOM    149  HA3 GLY    10      49.158  43.702  55.793  1.00  0.00           H  
ATOM    150  C   GLY    10      49.104  45.728  56.471  1.00  0.00           C  
ATOM    151  O   GLY    10      48.729  46.749  55.892  1.00  0.00           O  
ATOM    152  N   PRO    11      50.143  45.725  57.326  1.00  0.00           N  
ATOM    153  CD  PRO    11      50.679  44.567  58.026  1.00  0.00           C  
ATOM    154  HD2 PRO    11      50.864  43.744  57.337  1.00  0.00           H  
ATOM    155  HD3 PRO    11      49.986  44.258  58.808  1.00  0.00           H  
ATOM    156  CG  PRO    11      52.000  45.027  58.644  1.00  0.00           C  
ATOM    157  HG2 PRO    11      52.816  44.858  57.943  1.00  0.00           H  
ATOM    158  HG3 PRO    11      52.209  44.532  59.590  1.00  0.00           H  
ATOM    159  CB  PRO    11      51.789  46.528  58.809  1.00  0.00           C  
ATOM    160  HB2 PRO    11      52.736  47.063  58.890  1.00  0.00           H  
ATOM    161  HB3 PRO    11      51.170  46.726  59.681  1.00  0.00           H  
ATOM    162  CA  PRO    11      50.990  46.891  57.555  1.00  0.00           C  
ATOM    163  HA  PRO    11      50.377  47.771  57.741  1.00  0.00           H  
ATOM    164  C   PRO    11      51.910  47.160  56.355  1.00  0.00           C  
ATOM    165  O   PRO    11      51.889  46.438  55.354  1.00  0.00           O  
ATOM    166  N   MET    12      52.795  48.149  56.463  1.00  0.00           N  
ATOM    167  H   MET    12      52.759  48.729  57.295  1.00  0.00           H  
ATOM    168  CA  MET    12      53.933  48.277  55.539  1.00  0.00           C  
ATOM    169  HA  MET    12      53.555  48.275  54.514  1.00  0.00           H  
ATOM    170  CB  MET    12      54.638  49.611  55.765  1.00  0.00           C  
ATOM    171  HB2 MET    12      54.866  49.744  56.822  1.00  0.00           H  
ATOM    172  HB3 MET    12      55.570  49.620  55.205  1.00  0.00           H  
ATOM    173  CG  MET    12      53.757  50.754  55.264  1.00  0.00           C  
ATOM    174  HG2 MET    12      53.641  50.657  54.190  1.00  0.00           H  
ATOM    175  HG3 MET    12      52.769  50.667  55.709  1.00  0.00           H  
ATOM    176  SD  MET    12      54.381  52.402  55.633  1.00  0.00           S  
ATOM    177  CE  MET    12      55.972  52.362  54.774  1.00  0.00           C  
ATOM    178  HE1 MET    12      56.527  53.265  55.015  1.00  0.00           H  
ATOM    179  HE2 MET    12      56.566  51.509  55.093  1.00  0.00           H  
ATOM    180  HE3 MET    12      55.803  52.312  53.698  1.00  0.00           H  
ATOM    181  C   MET    12      54.920  47.098  55.653  1.00  0.00           C  
ATOM    182  O   MET    12      54.858  46.302  56.589  1.00  0.00           O  
ATOM    183  N   PHE    13      55.813  46.971  54.670  1.00  0.00           N  
ATOM    184  H   PHE    13      55.833  47.725  53.987  1.00  0.00           H  
ATOM    185  CA  PHE    13      56.893  45.985  54.500  1.00  0.00           C  
ATOM    186  HA  PHE    13      57.311  46.178  53.510  1.00  0.00           H  
ATOM    187  CB  PHE    13      58.023  46.259  55.508  1.00  0.00           C  
ATOM    188  HB2 PHE    13      57.701  45.907  56.489  1.00  0.00           H  
ATOM    189  HB3 PHE    13      58.897  45.670  55.225  1.00  0.00           H  
ATOM    190  CG  PHE    13      58.433  47.719  55.634  1.00  0.00           C  
ATOM    191  CD1 PHE    13      59.390  48.287  54.767  1.00  0.00           C  
ATOM    192  HD1 PHE    13      59.862  47.684  54.004  1.00  0.00           H  
ATOM    193  CE1 PHE    13      59.754  49.640  54.911  1.00  0.00           C  
ATOM    194  HE1 PHE    13      60.510  50.068  54.266  1.00  0.00           H  
ATOM    195  CZ  PHE    13      59.155  50.426  55.913  1.00  0.00           C  
ATOM    196  HZ  PHE    13      59.436  51.457  56.049  1.00  0.00           H  
ATOM    197  CE2 PHE    13      58.204  49.866  56.776  1.00  0.00           C  
ATOM    198  HE2 PHE    13      57.764  50.471  57.556  1.00  0.00           H  
ATOM    199  CD2 PHE    13      57.848  48.516  56.635  1.00  0.00           C  
ATOM    200  HD2 PHE    13      57.125  48.089  57.307  1.00  0.00           H  
ATOM    201  C   PHE    13      56.461  44.504  54.472  1.00  0.00           C  
ATOM    202  O   PHE    13      57.277  43.630  54.184  1.00  0.00           O  
ATOM    203  N   SER    14      55.183  44.212  54.711  1.00  0.00           N  
ATOM    204  H   SER    14      54.594  44.993  54.970  1.00  0.00           H  
ATOM    205  CA  SER    14      54.563  42.878  54.810  1.00  0.00           C  
ATOM    206  HA  SER    14      55.101  42.293  55.557  1.00  0.00           H  
ATOM    207  CB  SER    14      53.123  43.067  55.303  1.00  0.00           C  
ATOM    208  HB2 SER    14      52.598  42.113  55.271  1.00  0.00           H  
ATOM    209  HB3 SER    14      53.143  43.412  56.335  1.00  0.00           H  
ATOM    210  OG  SER    14      52.441  44.017  54.501  1.00  0.00           O  
ATOM    211  HG  SER    14      52.295  44.836  55.015  1.00  0.00           H  
ATOM    212  C   SER    14      54.560  42.059  53.507  1.00  0.00           C  
ATOM    213  O   SER    14      54.361  40.839  53.548  1.00  0.00           O  
ATOM    214  N   GLY    15      54.804  42.703  52.358  1.00  0.00           N  
ATOM    215  H   GLY    15      54.895  43.708  52.392  1.00  0.00           H  
ATOM    216  CA  GLY    15      54.940  42.031  51.062  1.00  0.00           C  
ATOM    217  HA2 GLY    15      55.726  42.520  50.497  1.00  0.00           H  
ATOM    218  HA3 GLY    15      55.242  40.995  51.213  1.00  0.00           H  
ATOM    219  C   GLY    15      53.681  42.037  50.196  1.00  0.00           C  
ATOM    220  O   GLY    15      53.542  41.168  49.337  1.00  0.00           O  
ATOM    221  N   LYS    16      52.747  42.971  50.407  1.00  0.00           N  
ATOM    222  H   LYS    16      52.979  43.747  51.026  1.00  0.00           H  
ATOM    223  CA  LYS    16      51.467  43.029  49.678  1.00  0.00           C  
ATOM    224  HA  LYS    16      50.989  42.054  49.748  1.00  0.00           H  
ATOM    225  CB  LYS    16      50.534  44.100  50.275  1.00  0.00           C  
ATOM    226  HB2 LYS    16      50.932  45.084  50.027  1.00  0.00           H  
ATOM    227  HB3 LYS    16      49.548  44.011  49.813  1.00  0.00           H  
ATOM    228  CG  LYS    16      50.381  43.991  51.801  1.00  0.00           C  
ATOM    229  HG2 LYS    16      49.952  43.023  52.057  1.00  0.00           H  
ATOM    230  HG3 LYS    16      51.362  44.052  52.259  1.00  0.00           H  
ATOM    231  CD  LYS    16      49.505  45.094  52.407  1.00  0.00           C  
ATOM    232  HD2 LYS    16      48.488  44.973  52.036  1.00  0.00           H  
ATOM    233  HD3 LYS    16      49.493  44.965  53.489  1.00  0.00           H  
ATOM    234  CE  LYS    16      49.970  46.521  52.092  1.00  0.00           C  
ATOM    235  HE2 LYS    16      49.919  46.689  51.014  1.00  0.00           H  
ATOM    236  HE3 LYS    16      49.275  47.225  52.558  1.00  0.00           H  
ATOM    237  NZ  LYS    16      51.344  46.790  52.571  1.00  0.00           N  
ATOM    238  HZ1 LYS    16      52.031  46.224  52.065  1.00  0.00           H  
ATOM    239  HZ2 LYS    16      51.581  47.771  52.409  1.00  0.00           H  
ATOM    240  HZ3 LYS    16      51.432  46.619  53.567  1.00  0.00           H  
ATOM    241  C   LYS    16      51.698  43.308  48.194  1.00  0.00           C  
ATOM    242  O   LYS    16      51.189  42.576  47.346  1.00  0.00           O  
ATOM    243  N   SER    17      52.514  44.317  47.886  1.00  0.00           N  
ATOM    244  H   SER    17      52.919  44.837  48.657  1.00  0.00           H  
ATOM    245  CA  SER    17      52.903  44.661  46.510  1.00  0.00           C  
ATOM    246  HA  SER    17      52.002  44.834  45.922  1.00  0.00           H  
ATOM    247  CB  SER    17      53.719  45.955  46.517  1.00  0.00           C  
ATOM    248  HB2 SER    17      53.173  46.714  47.079  1.00  0.00           H  
ATOM    249  HB3 SER    17      54.684  45.786  46.989  1.00  0.00           H  
ATOM    250  OG  SER    17      53.922  46.432  45.202  1.00  0.00           O  
ATOM    251  HG  SER    17      53.205  47.110  45.065  1.00  0.00           H  
ATOM    252  C   SER    17      53.699  43.530  45.847  1.00  0.00           C  
ATOM    253  O   SER    17      53.516  43.239  44.667  1.00  0.00           O  
ATOM    254  N   THR    18      54.548  42.846  46.617  1.00  0.00           N  
ATOM    255  H   THR    18      54.696  43.187  47.566  1.00  0.00           H  
ATOM    256  CA  THR    18      55.336  41.700  46.145  1.00  0.00           C  
ATOM    257  HA  THR    18      55.894  41.999  45.258  1.00  0.00           H  
ATOM    258  CB  THR    18      56.335  41.265  47.228  1.00  0.00           C  
ATOM    259  HB  THR    18      55.789  40.880  48.088  1.00  0.00           H  
ATOM    260  CG2 THR    18      57.283  40.173  46.730  1.00  0.00           C  
ATOM    261 HG21 THR    18      57.976  39.909  47.525  1.00  0.00           H  
ATOM    262 HG22 THR    18      56.713  39.282  46.468  1.00  0.00           H  
ATOM    263 HG23 THR    18      57.835  40.519  45.855  1.00  0.00           H  
ATOM    264  OG1 THR    18      57.117  42.361  47.665  1.00  0.00           O  
ATOM    265  HG1 THR    18      56.512  43.004  48.087  1.00  0.00           H  
ATOM    266  C   THR    18      54.431  40.524  45.758  1.00  0.00           C  
ATOM    267  O   THR    18      54.581  39.953  44.679  1.00  0.00           O  
ATOM    268  N   GLU    19      53.463  40.176  46.606  1.00  0.00           N  
ATOM    269  H   GLU    19      53.410  40.658  47.502  1.00  0.00           H  
ATOM    270  CA  GLU    19      52.483  39.112  46.359  1.00  0.00           C  
ATOM    271  HA  GLU    19      53.017  38.208  46.068  1.00  0.00           H  
ATOM    272  CB  GLU    19      51.764  38.861  47.695  1.00  0.00           C  
ATOM    273  HB2 GLU    19      52.493  38.497  48.421  1.00  0.00           H  
ATOM    274  HB3 GLU    19      51.375  39.811  48.066  1.00  0.00           H  
ATOM    275  CG  GLU    19      50.594  37.878  47.657  1.00  0.00           C  
ATOM    276  HG2 GLU    19      50.177  37.808  48.666  1.00  0.00           H  
ATOM    277  HG3 GLU    19      49.810  38.286  47.014  1.00  0.00           H  
ATOM    278  CD  GLU    19      50.937  36.469  47.168  1.00  0.00           C  
ATOM    279  OE1 GLU    19      52.090  36.123  46.838  1.00  0.00           O  
ATOM    280  OE2 GLU    19      49.980  35.671  47.048  1.00  0.00           O  
ATOM    281  C   GLU    19      51.511  39.457  45.209  1.00  0.00           C  
ATOM    282  O   GLU    19      51.208  38.611  44.363  1.00  0.00           O  
ATOM    283  N   LEU    20      51.095  40.724  45.122  1.00  0.00           N  
ATOM    284  H   LEU    20      51.326  41.350  45.888  1.00  0.00           H  
ATOM    285  CA  LEU    20      50.381  41.285  43.971  1.00  0.00           C  
ATOM    286  HA  LEU    20      49.447  40.739  43.837  1.00  0.00           H  
ATOM    287  CB  LEU    20      50.047  42.764  44.259  1.00  0.00           C  
ATOM    288  HB2 LEU    20      49.241  42.806  44.992  1.00  0.00           H  
ATOM    289  HB3 LEU    20      50.919  43.230  44.708  1.00  0.00           H  
ATOM    290  CG  LEU    20      49.666  43.611  43.027  1.00  0.00           C  
ATOM    291  HG  LEU    20      50.470  43.578  42.293  1.00  0.00           H  
ATOM    292  CD1 LEU    20      48.375  43.134  42.370  1.00  0.00           C  
ATOM    293 HD11 LEU    20      47.534  43.343  43.031  1.00  0.00           H  
ATOM    294 HD12 LEU    20      48.230  43.669  41.435  1.00  0.00           H  
ATOM    295 HD13 LEU    20      48.418  42.068  42.162  1.00  0.00           H  
ATOM    296  CD2 LEU    20      49.473  45.066  43.436  1.00  0.00           C  
ATOM    297 HD21 LEU    20      48.689  45.138  44.190  1.00  0.00           H  
ATOM    298 HD22 LEU    20      50.400  45.460  43.851  1.00  0.00           H  
ATOM    299 HD23 LEU    20      49.194  45.669  42.572  1.00  0.00           H  
ATOM    300  C   LEU    20      51.194  41.114  42.679  1.00  0.00           C  
ATOM    301  O   LEU    20      50.667  40.580  41.703  1.00  0.00           O  
ATOM    302  N   MET    21      52.474  41.504  42.681  1.00  0.00           N  
ATOM    303  H   MET    21      52.843  41.950  43.517  1.00  0.00           H  
ATOM    304  CA  MET    21      53.366  41.376  41.525  1.00  0.00           C  
ATOM    305  HA  MET    21      52.921  41.910  40.687  1.00  0.00           H  
ATOM    306  CB  MET    21      54.719  42.041  41.839  1.00  0.00           C  
ATOM    307  HB2 MET    21      54.534  43.103  42.005  1.00  0.00           H  
ATOM    308  HB3 MET    21      55.129  41.637  42.762  1.00  0.00           H  
ATOM    309  CG  MET    21      55.771  41.923  40.725  1.00  0.00           C  
ATOM    310  HG2 MET    21      55.301  42.201  39.782  1.00  0.00           H  
ATOM    311  HG3 MET    21      56.546  42.662  40.932  1.00  0.00           H  
ATOM    312  SD  MET    21      56.601  40.314  40.493  1.00  0.00           S  
ATOM    313  CE  MET    21      57.407  40.102  42.105  1.00  0.00           C  
ATOM    314  HE1 MET    21      58.024  40.973  42.326  1.00  0.00           H  
ATOM    315  HE2 MET    21      56.656  39.977  42.884  1.00  0.00           H  
ATOM    316  HE3 MET    21      58.036  39.212  42.081  1.00  0.00           H  
ATOM    317  C   MET    21      53.499  39.916  41.093  1.00  0.00           C  
ATOM    318  O   MET    21      53.255  39.604  39.931  1.00  0.00           O  
ATOM    319  N   ARG    22      53.769  38.996  42.033  1.00  0.00           N  
ATOM    320  H   ARG    22      53.949  39.330  42.976  1.00  0.00           H  
ATOM    321  CA  ARG    22      53.850  37.549  41.776  1.00  0.00           C  
ATOM    322  HA  ARG    22      54.657  37.371  41.063  1.00  0.00           H  
ATOM    323  CB  ARG    22      54.163  36.821  43.096  1.00  0.00           C  
ATOM    324  HB2 ARG    22      55.030  37.287  43.567  1.00  0.00           H  
ATOM    325  HB3 ARG    22      53.313  36.937  43.769  1.00  0.00           H  
ATOM    326  CG  ARG    22      54.467  35.323  42.895  1.00  0.00           C  
ATOM    327  HG2 ARG    22      53.700  34.858  42.275  1.00  0.00           H  
ATOM    328  HG3 ARG    22      55.424  35.223  42.383  1.00  0.00           H  
ATOM    329  CD  ARG    22      54.537  34.569  44.230  1.00  0.00           C  
ATOM    330  HD2 ARG    22      54.908  33.559  44.052  1.00  0.00           H  
ATOM    331  HD3 ARG    22      55.251  35.070  44.884  1.00  0.00           H  
ATOM    332  NE  ARG    22      53.220  34.502  44.896  1.00  0.00           N  
ATOM    333  HE  ARG    22      53.031  35.185  45.633  1.00  0.00           H  
ATOM    334  CZ  ARG    22      52.240  33.648  44.677  1.00  0.00           C  
ATOM    335  NH1 ARG    22      52.311  32.704  43.781  1.00  0.00           N  
ATOM    336 HH11 ARG    22      53.179  32.535  43.270  1.00  0.00           H  
ATOM    337 HH12 ARG    22      51.610  31.999  43.739  1.00  0.00           H  
ATOM    338  NH2 ARG    22      51.140  33.746  45.363  1.00  0.00           N  
ATOM    339 HH21 ARG    22      51.075  34.492  46.068  1.00  0.00           H  
ATOM    340 HH22 ARG    22      50.389  33.103  45.248  1.00  0.00           H  
ATOM    341  C   ARG    22      52.558  37.017  41.154  1.00  0.00           C  
ATOM    342  O   ARG    22      52.633  36.245  40.196  1.00  0.00           O  
ATOM    343  N   ARG    23      51.385  37.437  41.659  1.00  0.00           N  
ATOM    344  H   ARG    23      51.418  38.058  42.468  1.00  0.00           H  
ATOM    345  CA  ARG    23      50.067  37.062  41.107  1.00  0.00           C  
ATOM    346  HA  ARG    23      50.028  35.977  41.002  1.00  0.00           H  
ATOM    347  CB  ARG    23      48.920  37.497  42.037  1.00  0.00           C  
ATOM    348  HB2 ARG    23      49.051  38.543  42.320  1.00  0.00           H  
ATOM    349  HB3 ARG    23      47.980  37.406  41.492  1.00  0.00           H  
ATOM    350  CG  ARG    23      48.814  36.628  43.298  1.00  0.00           C  
ATOM    351  HG2 ARG    23      48.605  35.596  43.012  1.00  0.00           H  
ATOM    352  HG3 ARG    23      49.762  36.644  43.834  1.00  0.00           H  
ATOM    353  CD  ARG    23      47.694  37.123  44.225  1.00  0.00           C  
ATOM    354  HD2 ARG    23      47.800  38.202  44.358  1.00  0.00           H  
ATOM    355  HD3 ARG    23      46.724  36.916  43.766  1.00  0.00           H  
ATOM    356  NE  ARG    23      47.803  36.476  45.541  1.00  0.00           N  
ATOM    357  HE  ARG    23      48.739  36.205  45.836  1.00  0.00           H  
ATOM    358  CZ  ARG    23      46.891  36.317  46.479  1.00  0.00           C  
ATOM    359  NH1 ARG    23      45.630  36.596  46.304  1.00  0.00           N  
ATOM    360 HH11 ARG    23      45.286  36.853  45.383  1.00  0.00           H  
ATOM    361 HH12 ARG    23      44.968  36.445  47.038  1.00  0.00           H  
ATOM    362  NH2 ARG    23      47.277  35.839  47.628  1.00  0.00           N  
ATOM    363 HH21 ARG    23      48.281  35.644  47.717  1.00  0.00           H  
ATOM    364 HH22 ARG    23      46.650  35.749  48.403  1.00  0.00           H  
ATOM    365  C   ARG    23      49.853  37.613  39.700  1.00  0.00           C  
ATOM    366  O   ARG    23      49.540  36.829  38.810  1.00  0.00           O  
ATOM    367  N   VAL    24      50.061  38.910  39.463  1.00  0.00           N  
ATOM    368  H   VAL    24      50.348  39.505  40.235  1.00  0.00           H  
ATOM    369  CA  VAL    24      49.872  39.514  38.128  1.00  0.00           C  
ATOM    370  HA  VAL    24      48.882  39.236  37.766  1.00  0.00           H  
ATOM    371  CB  VAL    24      49.921  41.054  38.175  1.00  0.00           C  
ATOM    372  HB  VAL    24      50.861  41.372  38.626  1.00  0.00           H  
ATOM    373  CG1 VAL    24      49.796  41.676  36.777  1.00  0.00           C  
ATOM    374 HG11 VAL    24      50.661  41.417  36.167  1.00  0.00           H  
ATOM    375 HG12 VAL    24      48.891  41.321  36.283  1.00  0.00           H  
ATOM    376 HG13 VAL    24      49.761  42.762  36.854  1.00  0.00           H  
ATOM    377  CG2 VAL    24      48.750  41.603  39.004  1.00  0.00           C  
ATOM    378 HG21 VAL    24      47.797  41.326  38.551  1.00  0.00           H  
ATOM    379 HG22 VAL    24      48.790  41.207  40.015  1.00  0.00           H  
ATOM    380 HG23 VAL    24      48.817  42.689  39.061  1.00  0.00           H  
ATOM    381  C   VAL    24      50.872  38.948  37.116  1.00  0.00           C  
ATOM    382  O   VAL    24      50.473  38.631  36.001  1.00  0.00           O  
ATOM    383  N   ARG    25      52.127  38.703  37.514  1.00  0.00           N  
ATOM    384  H   ARG    25      52.399  39.015  38.442  1.00  0.00           H  
ATOM    385  CA  ARG    25      53.153  38.054  36.683  1.00  0.00           C  
ATOM    386  HA  ARG    25      53.277  38.639  35.770  1.00  0.00           H  
ATOM    387  CB  ARG    25      54.490  38.043  37.447  1.00  0.00           C  
ATOM    388  HB2 ARG    25      54.711  39.060  37.776  1.00  0.00           H  
ATOM    389  HB3 ARG    25      54.415  37.402  38.328  1.00  0.00           H  
ATOM    390  CG  ARG    25      55.646  37.567  36.558  1.00  0.00           C  
ATOM    391  HG2 ARG    25      55.479  36.534  36.255  1.00  0.00           H  
ATOM    392  HG3 ARG    25      55.659  38.188  35.663  1.00  0.00           H  
ATOM    393  CD  ARG    25      57.012  37.659  37.258  1.00  0.00           C  
ATOM    394  HD2 ARG    25      56.988  38.474  37.983  1.00  0.00           H  
ATOM    395  HD3 ARG    25      57.218  36.732  37.794  1.00  0.00           H  
ATOM    396  NE  ARG    25      58.088  37.950  36.292  1.00  0.00           N  
ATOM    397  HE  ARG    25      58.479  38.895  36.332  1.00  0.00           H  
ATOM    398  CZ  ARG    25      58.388  37.281  35.197  1.00  0.00           C  
ATOM    399  NH1 ARG    25      58.019  36.052  34.992  1.00  0.00           N  
ATOM    400 HH11 ARG    25      57.746  35.496  35.799  1.00  0.00           H  
ATOM    401 HH12 ARG    25      58.248  35.647  34.102  1.00  0.00           H  
ATOM    402  NH2 ARG    25      59.100  37.824  34.262  1.00  0.00           N  
ATOM    403 HH21 ARG    25      59.381  38.809  34.337  1.00  0.00           H  
ATOM    404 HH22 ARG    25      59.198  37.355  33.376  1.00  0.00           H  
ATOM    405  C   ARG    25      52.734  36.654  36.236  1.00  0.00           C  
ATOM    406  O   ARG    25      52.860  36.341  35.057  1.00  0.00           O  
ATOM    407  N   ARG    26      52.192  35.830  37.143  1.00  0.00           N  
ATOM    408  H   ARG    26      52.119  36.157  38.100  1.00  0.00           H  
ATOM    409  CA  ARG    26      51.677  34.488  36.828  1.00  0.00           C  
ATOM    410  HA  ARG    26      52.460  33.927  36.316  1.00  0.00           H  
ATOM    411  CB  ARG    26      51.340  33.765  38.144  1.00  0.00           C  
ATOM    412  HB2 ARG    26      52.094  34.031  38.885  1.00  0.00           H  
ATOM    413  HB3 ARG    26      50.368  34.095  38.514  1.00  0.00           H  
ATOM    414  CG  ARG    26      51.361  32.236  38.008  1.00  0.00           C  
ATOM    415  HG2 ARG    26      50.568  31.907  37.334  1.00  0.00           H  
ATOM    416  HG3 ARG    26      52.326  31.930  37.602  1.00  0.00           H  
ATOM    417  CD  ARG    26      51.172  31.592  39.389  1.00  0.00           C  
ATOM    418  HD2 ARG    26      51.832  32.091  40.102  1.00  0.00           H  
ATOM    419  HD3 ARG    26      50.145  31.744  39.720  1.00  0.00           H  
ATOM    420  NE  ARG    26      51.518  30.160  39.388  1.00  0.00           N  
ATOM    421  HE  ARG    26      52.505  29.921  39.353  1.00  0.00           H  
ATOM    422  CZ  ARG    26      50.714  29.120  39.466  1.00  0.00           C  
ATOM    423  NH1 ARG    26      49.420  29.226  39.426  1.00  0.00           N  
ATOM    424 HH11 ARG    26      48.964  30.081  39.204  1.00  0.00           H  
ATOM    425 HH12 ARG    26      48.835  28.386  39.542  1.00  0.00           H  
ATOM    426  NH2 ARG    26      51.209  27.931  39.594  1.00  0.00           N  
ATOM    427 HH21 ARG    26      52.192  27.793  39.765  1.00  0.00           H  
ATOM    428 HH22 ARG    26      50.542  27.158  39.604  1.00  0.00           H  
ATOM    429  C   ARG    26      50.489  34.554  35.860  1.00  0.00           C  
ATOM    430  O   ARG    26      50.425  33.755  34.930  1.00  0.00           O  
ATOM    431  N   PHE    27      49.589  35.533  36.008  1.00  0.00           N  
ATOM    432  H   PHE    27      49.661  36.144  36.813  1.00  0.00           H  
ATOM    433  CA  PHE    27      48.513  35.768  35.030  1.00  0.00           C  
ATOM    434  HA  PHE    27      48.027  34.815  34.818  1.00  0.00           H  
ATOM    435  CB  PHE    27      47.454  36.725  35.601  1.00  0.00           C  
ATOM    436  HB2 PHE    27      47.946  37.596  36.035  1.00  0.00           H  
ATOM    437  HB3 PHE    27      46.845  37.082  34.771  1.00  0.00           H  
ATOM    438  CG  PHE    27      46.517  36.094  36.618  1.00  0.00           C  
ATOM    439  CD1 PHE    27      45.680  35.031  36.228  1.00  0.00           C  
ATOM    440  HD1 PHE    27      45.693  34.677  35.207  1.00  0.00           H  
ATOM    441  CE1 PHE    27      44.823  34.423  37.162  1.00  0.00           C  
ATOM    442  HE1 PHE    27      44.192  33.600  36.857  1.00  0.00           H  
ATOM    443  CZ  PHE    27      44.791  34.881  38.490  1.00  0.00           C  
ATOM    444  HZ  PHE    27      44.145  34.401  39.210  1.00  0.00           H  
ATOM    445  CE2 PHE    27      45.604  35.960  38.880  1.00  0.00           C  
ATOM    446  HE2 PHE    27      45.581  36.312  39.901  1.00  0.00           H  
ATOM    447  CD2 PHE    27      46.459  36.569  37.943  1.00  0.00           C  
ATOM    448  HD2 PHE    27      47.080  37.397  38.246  1.00  0.00           H  
ATOM    449  C   PHE    27      49.032  36.284  33.677  1.00  0.00           C  
ATOM    450  O   PHE    27      48.552  35.846  32.637  1.00  0.00           O  
ATOM    451  N   GLN    28      50.043  37.152  33.657  1.00  0.00           N  
ATOM    452  H   GLN    28      50.358  37.562  34.530  1.00  0.00           H  
ATOM    453  CA  GLN    28      50.660  37.627  32.417  1.00  0.00           C  
ATOM    454  HA  GLN    28      49.854  37.928  31.745  1.00  0.00           H  
ATOM    455  CB  GLN    28      51.476  38.883  32.755  1.00  0.00           C  
ATOM    456  HB2 GLN    28      50.855  39.535  33.371  1.00  0.00           H  
ATOM    457  HB3 GLN    28      52.356  38.616  33.340  1.00  0.00           H  
ATOM    458  CG  GLN    28      51.869  39.685  31.508  1.00  0.00           C  
ATOM    459  HG2 GLN    28      51.034  39.702  30.805  1.00  0.00           H  
ATOM    460  HG3 GLN    28      52.067  40.715  31.801  1.00  0.00           H  
ATOM    461  CD  GLN    28      53.121  39.155  30.827  1.00  0.00           C  
ATOM    462  OE1 GLN    28      54.113  38.810  31.450  1.00  0.00           O  
ATOM    463  NE2 GLN    28      53.144  39.101  29.516  1.00  0.00           N  
ATOM    464 HE21 GLN    28      52.344  39.369  28.971  1.00  0.00           H  
ATOM    465 HE22 GLN    28      53.993  38.752  29.114  1.00  0.00           H  
ATOM    466  C   GLN    28      51.458  36.520  31.688  1.00  0.00           C  
ATOM    467  O   GLN    28      51.436  36.460  30.459  1.00  0.00           O  
ATOM    468  N   ILE    29      52.052  35.569  32.423  1.00  0.00           N  
ATOM    469  H   ILE    29      52.112  35.727  33.422  1.00  0.00           H  
ATOM    470  CA  ILE    29      52.593  34.303  31.892  1.00  0.00           C  
ATOM    471  HA  ILE    29      53.336  34.533  31.128  1.00  0.00           H  
ATOM    472  CB  ILE    29      53.297  33.521  33.029  1.00  0.00           C  
ATOM    473  HB  ILE    29      52.665  33.567  33.911  1.00  0.00           H  
ATOM    474  CG2 ILE    29      53.511  32.032  32.699  1.00  0.00           C  
ATOM    475 HG21 ILE    29      54.031  31.530  33.512  1.00  0.00           H  
ATOM    476 HG22 ILE    29      52.554  31.525  32.571  1.00  0.00           H  
ATOM    477 HG23 ILE    29      54.096  31.934  31.786  1.00  0.00           H  
ATOM    478  CG1 ILE    29      54.656  34.168  33.377  1.00  0.00           C  
ATOM    479 HG12 ILE    29      55.417  33.813  32.680  1.00  0.00           H  
ATOM    480 HG13 ILE    29      54.595  35.252  33.273  1.00  0.00           H  
ATOM    481  CD1 ILE    29      55.102  33.866  34.814  1.00  0.00           C  
ATOM    482 HD11 ILE    29      54.464  34.382  35.525  1.00  0.00           H  
ATOM    483 HD12 ILE    29      55.055  32.800  35.021  1.00  0.00           H  
ATOM    484 HD13 ILE    29      56.121  34.214  34.952  1.00  0.00           H  
ATOM    485  C   ILE    29      51.492  33.470  31.209  1.00  0.00           C  
ATOM    486  O   ILE    29      51.744  32.918  30.136  1.00  0.00           O  
ATOM    487  N   ALA    30      50.280  33.444  31.777  1.00  0.00           N  
ATOM    488  H   ALA    30      50.179  33.888  32.680  1.00  0.00           H  
ATOM    489  CA  ALA    30      49.055  32.879  31.184  1.00  0.00           C  
ATOM    490  HA  ALA    30      49.334  31.966  30.654  1.00  0.00           H  
ATOM    491  CB  ALA    30      48.109  32.472  32.323  1.00  0.00           C  
ATOM    492  HB1 ALA    30      47.749  33.353  32.852  1.00  0.00           H  
ATOM    493  HB2 ALA    30      47.254  31.932  31.912  1.00  0.00           H  
ATOM    494  HB3 ALA    30      48.632  31.818  33.023  1.00  0.00           H  
ATOM    495  C   ALA    30      48.386  33.791  30.117  1.00  0.00           C  
ATOM    496  O   ALA    30      47.236  33.592  29.733  1.00  0.00           O  
ATOM    497  N   GLN    31      49.135  34.781  29.619  1.00  0.00           N  
ATOM    498  H   GLN    31      50.042  34.914  30.044  1.00  0.00           H  
ATOM    499  CA  GLN    31      48.905  35.539  28.381  1.00  0.00           C  
ATOM    500  HA  GLN    31      49.715  36.267  28.342  1.00  0.00           H  
ATOM    501  CB  GLN    31      49.102  34.621  27.156  1.00  0.00           C  
ATOM    502  HB2 GLN    31      48.279  33.908  27.088  1.00  0.00           H  
ATOM    503  HB3 GLN    31      49.093  35.240  26.258  1.00  0.00           H  
ATOM    504  CG  GLN    31      50.438  33.857  27.209  1.00  0.00           C  
ATOM    505  HG2 GLN    31      51.211  34.518  27.604  1.00  0.00           H  
ATOM    506  HG3 GLN    31      50.342  33.001  27.876  1.00  0.00           H  
ATOM    507  CD  GLN    31      50.884  33.347  25.845  1.00  0.00           C  
ATOM    508  OE1 GLN    31      50.146  32.741  25.090  1.00  0.00           O  
ATOM    509  NE2 GLN    31      52.126  33.554  25.465  1.00  0.00           N  
ATOM    510 HE21 GLN    31      52.763  34.065  26.045  1.00  0.00           H  
ATOM    511 HE22 GLN    31      52.351  33.206  24.548  1.00  0.00           H  
ATOM    512  C   GLN    31      47.638  36.417  28.295  1.00  0.00           C  
ATOM    513  O   GLN    31      47.351  36.964  27.230  1.00  0.00           O  
ATOM    514  N   TYR    32      46.911  36.639  29.395  1.00  0.00           N  
ATOM    515  H   TYR    32      47.153  36.133  30.235  1.00  0.00           H  
ATOM    516  CA  TYR    32      45.802  37.608  29.441  1.00  0.00           C  
ATOM    517  HA  TYR    32      45.067  37.332  28.685  1.00  0.00           H  
ATOM    518  CB  TYR    32      45.146  37.560  30.830  1.00  0.00           C  
ATOM    519  HB2 TYR    32      45.894  37.829  31.577  1.00  0.00           H  
ATOM    520  HB3 TYR    32      44.376  38.326  30.869  1.00  0.00           H  
ATOM    521  CG  TYR    32      44.518  36.233  31.222  1.00  0.00           C  
ATOM    522  CD1 TYR    32      43.278  35.844  30.679  1.00  0.00           C  
ATOM    523  HD1 TYR    32      42.779  36.478  29.962  1.00  0.00           H  
ATOM    524  CE1 TYR    32      42.691  34.621  31.058  1.00  0.00           C  
ATOM    525  HE1 TYR    32      41.738  34.326  30.646  1.00  0.00           H  
ATOM    526  CZ  TYR    32      43.351  33.778  31.979  1.00  0.00           C  
ATOM    527  OH  TYR    32      42.789  32.599  32.351  1.00  0.00           O  
ATOM    528  HH  TYR    32      42.169  32.298  31.687  1.00  0.00           H  
ATOM    529  CE2 TYR    32      44.590  34.166  32.520  1.00  0.00           C  
ATOM    530  HE2 TYR    32      45.099  33.499  33.198  1.00  0.00           H  
ATOM    531  CD2 TYR    32      45.167  35.394  32.148  1.00  0.00           C  
ATOM    532  HD2 TYR    32      46.122  35.680  32.558  1.00  0.00           H  
ATOM    533  C   TYR    32      46.280  39.053  29.171  1.00  0.00           C  
ATOM    534  O   TYR    32      47.354  39.427  29.650  1.00  0.00           O  
ATOM    535  N   LYS    33      45.467  39.933  28.540  1.00  0.00           N  
ATOM    536  H   LYS    33      44.595  39.611  28.147  1.00  0.00           H  
ATOM    537  CA  LYS    33      45.730  41.389  28.638  1.00  0.00           C  
ATOM    538  HA  LYS    33      46.762  41.555  28.321  1.00  0.00           H  
ATOM    539  CB  LYS    33      44.827  42.291  27.755  1.00  0.00           C  
ATOM    540  HB2 LYS    33      44.884  41.961  26.717  1.00  0.00           H  
ATOM    541  HB3 LYS    33      43.795  42.207  28.093  1.00  0.00           H  
ATOM    542  CG  LYS    33      45.293  43.774  27.845  1.00  0.00           C  
ATOM    543  HG2 LYS    33      45.414  44.037  28.894  1.00  0.00           H  
ATOM    544  HG3 LYS    33      46.274  43.853  27.376  1.00  0.00           H  
ATOM    545  CD  LYS    33      44.368  44.848  27.230  1.00  0.00           C  
ATOM    546  HD2 LYS    33      44.296  44.705  26.151  1.00  0.00           H  
ATOM    547  HD3 LYS    33      43.379  44.750  27.668  1.00  0.00           H  
ATOM    548  CE  LYS    33      44.929  46.256  27.542  1.00  0.00           C  
ATOM    549  HE2 LYS    33      45.245  46.290  28.591  1.00  0.00           H  
ATOM    550  HE3 LYS    33      45.827  46.426  26.944  1.00  0.00           H  
ATOM    551  NZ  LYS    33      43.971  47.378  27.328  1.00  0.00           N  
ATOM    552  HZ1 LYS    33      44.425  48.258  27.620  1.00  0.00           H  
ATOM    553  HZ2 LYS    33      43.678  47.507  26.376  1.00  0.00           H  
ATOM    554  HZ3 LYS    33      43.160  47.347  27.938  1.00  0.00           H  
ATOM    555  C   LYS    33      45.627  41.780  30.113  1.00  0.00           C  
ATOM    556  O   LYS    33      44.540  41.739  30.701  1.00  0.00           O  
ATOM    557  N   CYS    34      46.768  42.144  30.683  1.00  0.00           N  
ATOM    558  H   CYS    34      47.606  42.094  30.125  1.00  0.00           H  
ATOM    559  CA  CYS    34      46.892  42.693  32.027  1.00  0.00           C  
ATOM    560  HA  CYS    34      46.029  42.388  32.613  1.00  0.00           H  
ATOM    561  CB  CYS    34      48.144  42.087  32.682  1.00  0.00           C  
ATOM    562  HB2 CYS    34      49.030  42.326  32.090  1.00  0.00           H  
ATOM    563  HB3 CYS    34      48.274  42.500  33.684  1.00  0.00           H  
ATOM    564  SG  CYS    34      47.958  40.279  32.809  1.00  0.00           S  
ATOM    565  HG  CYS    34      47.878  40.001  31.494  1.00  0.00           H  
ATOM    566  C   CYS    34      46.915  44.234  31.990  1.00  0.00           C  
ATOM    567  O   CYS    34      47.080  44.830  30.927  1.00  0.00           O  
ATOM    568  N   LEU    35      46.771  44.864  33.157  1.00  0.00           N  
ATOM    569  H   LEU    35      46.522  44.300  33.963  1.00  0.00           H  
ATOM    570  CA  LEU    35      46.968  46.298  33.416  1.00  0.00           C  
ATOM    571  HA  LEU    35      47.713  46.696  32.724  1.00  0.00           H  
ATOM    572  CB  LEU    35      45.628  47.029  33.199  1.00  0.00           C  
ATOM    573  HB2 LEU    35      45.347  46.917  32.151  1.00  0.00           H  
ATOM    574  HB3 LEU    35      44.878  46.527  33.810  1.00  0.00           H  
ATOM    575  CG  LEU    35      45.591  48.528  33.561  1.00  0.00           C  
ATOM    576  HG  LEU    35      45.893  48.663  34.600  1.00  0.00           H  
ATOM    577  CD1 LEU    35      46.517  49.354  32.668  1.00  0.00           C  
ATOM    578 HD11 LEU    35      46.292  49.164  31.617  1.00  0.00           H  
ATOM    579 HD12 LEU    35      46.388  50.415  32.880  1.00  0.00           H  
ATOM    580 HD13 LEU    35      47.556  49.094  32.857  1.00  0.00           H  
ATOM    581  CD2 LEU    35      44.154  49.039  33.433  1.00  0.00           C  
ATOM    582 HD21 LEU    35      43.511  48.513  34.137  1.00  0.00           H  
ATOM    583 HD22 LEU    35      44.125  50.105  33.658  1.00  0.00           H  
ATOM    584 HD23 LEU    35      43.790  48.881  32.417  1.00  0.00           H  
ATOM    585  C   LEU    35      47.483  46.464  34.853  1.00  0.00           C  
ATOM    586  O   LEU    35      47.064  45.698  35.723  1.00  0.00           O  
ATOM    587  N   VAL    36      48.345  47.449  35.126  1.00  0.00           N  
ATOM    588  H   VAL    36      48.599  48.098  34.391  1.00  0.00           H  
ATOM    589  CA  VAL    36      48.880  47.726  36.474  1.00  0.00           C  
ATOM    590  HA  VAL    36      48.260  47.203  37.200  1.00  0.00           H  
ATOM    591  CB  VAL    36      50.323  47.191  36.644  1.00  0.00           C  
ATOM    592  HB  VAL    36      50.993  47.755  35.999  1.00  0.00           H  
ATOM    593  CG1 VAL    36      50.824  47.325  38.091  1.00  0.00           C  
ATOM    594 HG11 VAL    36      50.902  48.373  38.375  1.00  0.00           H  
ATOM    595 HG12 VAL    36      50.148  46.811  38.776  1.00  0.00           H  
ATOM    596 HG13 VAL    36      51.819  46.888  38.175  1.00  0.00           H  
ATOM    597  CG2 VAL    36      50.434  45.706  36.267  1.00  0.00           C  
ATOM    598 HG21 VAL    36      49.711  45.128  36.841  1.00  0.00           H  
ATOM    599 HG22 VAL    36      50.244  45.573  35.202  1.00  0.00           H  
ATOM    600 HG23 VAL    36      51.440  45.342  36.476  1.00  0.00           H  
ATOM    601  C   VAL    36      48.771  49.221  36.800  1.00  0.00           C  
ATOM    602  O   VAL    36      48.882  50.065  35.908  1.00  0.00           O  
ATOM    603  N   ILE    37      48.523  49.536  38.075  1.00  0.00           N  
ATOM    604  H   ILE    37      48.320  48.762  38.699  1.00  0.00           H  
ATOM    605  CA  ILE    37      48.298  50.885  38.612  1.00  0.00           C  
ATOM    606  HA  ILE    37      48.699  51.606  37.905  1.00  0.00           H  
ATOM    607  CB  ILE    37      46.778  51.153  38.791  1.00  0.00           C  
ATOM    608  HB  ILE    37      46.414  50.498  39.584  1.00  0.00           H  
ATOM    609  CG2 ILE    37      46.544  52.608  39.239  1.00  0.00           C  
ATOM    610 HG21 ILE    37      47.125  52.845  40.128  1.00  0.00           H  
ATOM    611 HG22 ILE    37      46.830  53.288  38.437  1.00  0.00           H  
ATOM    612 HG23 ILE    37      45.496  52.762  39.490  1.00  0.00           H  
ATOM    613  CG1 ILE    37      45.948  50.837  37.521  1.00  0.00           C  
ATOM    614 HG12 ILE    37      46.280  51.474  36.701  1.00  0.00           H  
ATOM    615 HG13 ILE    37      46.111  49.800  37.231  1.00  0.00           H  
ATOM    616  CD1 ILE    37      44.433  50.995  37.699  1.00  0.00           C  
ATOM    617 HD11 ILE    37      44.098  50.442  38.576  1.00  0.00           H  
ATOM    618 HD12 ILE    37      44.171  52.046  37.808  1.00  0.00           H  
ATOM    619 HD13 ILE    37      43.927  50.598  36.818  1.00  0.00           H  
ATOM    620  C   ILE    37      49.015  51.048  39.966  1.00  0.00           C  
ATOM    621  O   ILE    37      48.766  50.250  40.868  1.00  0.00           O  
ATOM    622  N   LYS    38      49.826  52.101  40.162  1.00  0.00           N  
ATOM    623  H   LYS    38      49.885  52.774  39.402  1.00  0.00           H  
ATOM    624  CA  LYS    38      50.337  52.517  41.496  1.00  0.00           C  
ATOM    625  HA  LYS    38      50.006  51.786  42.238  1.00  0.00           H  
ATOM    626  CB  LYS    38      51.887  52.552  41.563  1.00  0.00           C  
ATOM    627  HB2 LYS    38      52.169  52.703  42.606  1.00  0.00           H  
ATOM    628  HB3 LYS    38      52.270  51.578  41.256  1.00  0.00           H  
ATOM    629  CG  LYS    38      52.568  53.650  40.715  1.00  0.00           C  
ATOM    630  HG2 LYS    38      52.304  53.493  39.669  1.00  0.00           H  
ATOM    631  HG3 LYS    38      52.185  54.628  41.009  1.00  0.00           H  
ATOM    632  CD  LYS    38      54.111  53.684  40.825  1.00  0.00           C  
ATOM    633  HD2 LYS    38      54.513  52.688  40.634  1.00  0.00           H  
ATOM    634  HD3 LYS    38      54.481  54.355  40.049  1.00  0.00           H  
ATOM    635  CE  LYS    38      54.607  54.200  42.189  1.00  0.00           C  
ATOM    636  HE2 LYS    38      54.056  55.119  42.415  1.00  0.00           H  
ATOM    637  HE3 LYS    38      54.361  53.469  42.966  1.00  0.00           H  
ATOM    638  NZ  LYS    38      56.067  54.508  42.221  1.00  0.00           N  
ATOM    639  HZ1 LYS    38      56.308  54.985  43.093  1.00  0.00           H  
ATOM    640  HZ2 LYS    38      56.659  53.683  42.155  1.00  0.00           H  
ATOM    641  HZ3 LYS    38      56.337  55.164  41.497  1.00  0.00           H  
ATOM    642  C   LYS    38      49.709  53.849  41.906  1.00  0.00           C  
ATOM    643  O   LYS    38      49.409  54.671  41.034  1.00  0.00           O  
ATOM    644  N   TYR    39      49.502  54.104  43.200  1.00  0.00           N  
ATOM    645  H   TYR    39      49.664  53.385  43.895  1.00  0.00           H  
ATOM    646  CA  TYR    39      48.994  55.416  43.630  1.00  0.00           C  
ATOM    647  HA  TYR    39      48.061  55.602  43.096  1.00  0.00           H  
ATOM    648  CB  TYR    39      48.683  55.437  45.129  1.00  0.00           C  
ATOM    649  HB2 TYR    39      48.022  54.606  45.369  1.00  0.00           H  
ATOM    650  HB3 TYR    39      49.615  55.276  45.673  1.00  0.00           H  
ATOM    651  CG  TYR    39      48.028  56.718  45.624  1.00  0.00           C  
ATOM    652  CD1 TYR    39      46.807  57.173  45.074  1.00  0.00           C  
ATOM    653  HD1 TYR    39      46.318  56.615  44.282  1.00  0.00           H  
ATOM    654  CE1 TYR    39      46.184  58.329  45.593  1.00  0.00           C  
ATOM    655  HE1 TYR    39      45.220  58.648  45.227  1.00  0.00           H  
ATOM    656  CZ  TYR    39      46.781  59.032  46.662  1.00  0.00           C  
ATOM    657  OH  TYR    39      46.166  60.111  47.214  1.00  0.00           O  
ATOM    658  HH  TYR    39      46.458  60.230  48.146  1.00  0.00           H  
ATOM    659  CE2 TYR    39      47.990  58.565  47.218  1.00  0.00           C  
ATOM    660  HE2 TYR    39      48.405  59.059  48.083  1.00  0.00           H  
ATOM    661  CD2 TYR    39      48.616  57.420  46.695  1.00  0.00           C  
ATOM    662  HD2 TYR    39      49.524  57.048  47.155  1.00  0.00           H  
ATOM    663  C   TYR    39      49.989  56.523  43.248  1.00  0.00           C  
ATOM    664  O   TYR    39      51.166  56.476  43.609  1.00  0.00           O  
ATOM    665  N   ALA    40      49.523  57.523  42.490  1.00  0.00           N  
ATOM    666  H   ALA    40      48.548  57.486  42.206  1.00  0.00           H  
ATOM    667  CA  ALA    40      50.400  58.469  41.787  1.00  0.00           C  
ATOM    668  HA  ALA    40      51.048  57.903  41.116  1.00  0.00           H  
ATOM    669  CB  ALA    40      49.518  59.393  40.938  1.00  0.00           C  
ATOM    670  HB1 ALA    40      50.149  60.028  40.316  1.00  0.00           H  
ATOM    671  HB2 ALA    40      48.863  58.808  40.297  1.00  0.00           H  
ATOM    672  HB3 ALA    40      48.918  60.030  41.585  1.00  0.00           H  
ATOM    673  C   ALA    40      51.315  59.305  42.705  1.00  0.00           C  
ATOM    674  O   ALA    40      52.349  59.799  42.257  1.00  0.00           O  
ATOM    675  N   LYS    41      50.940  59.475  43.982  1.00  0.00           N  
ATOM    676  H   LYS    41      50.086  59.027  44.284  1.00  0.00           H  
ATOM    677  CA  LYS    41      51.733  60.228  44.969  1.00  0.00           C  
ATOM    678  HA  LYS    41      52.102  61.133  44.483  1.00  0.00           H  
ATOM    679  CB  LYS    41      50.864  60.662  46.156  1.00  0.00           C  
ATOM    680  HB2 LYS    41      50.490  59.778  46.676  1.00  0.00           H  
ATOM    681  HB3 LYS    41      51.490  61.225  46.850  1.00  0.00           H  
ATOM    682  CG  LYS    41      49.685  61.553  45.727  1.00  0.00           C  
ATOM    683  HG2 LYS    41      50.050  62.385  45.122  1.00  0.00           H  
ATOM    684  HG3 LYS    41      48.980  60.965  45.138  1.00  0.00           H  
ATOM    685  CD  LYS    41      48.970  62.104  46.963  1.00  0.00           C  
ATOM    686  HD2 LYS    41      48.750  61.270  47.626  1.00  0.00           H  
ATOM    687  HD3 LYS    41      49.631  62.791  47.496  1.00  0.00           H  
ATOM    688  CE  LYS    41      47.661  62.820  46.613  1.00  0.00           C  
ATOM    689  HE2 LYS    41      47.891  63.764  46.113  1.00  0.00           H  
ATOM    690  HE3 LYS    41      47.088  62.185  45.930  1.00  0.00           H  
ATOM    691  NZ  LYS    41      46.872  63.058  47.842  1.00  0.00           N  
ATOM    692  HZ1 LYS    41      46.624  62.167  48.280  1.00  0.00           H  
ATOM    693  HZ2 LYS    41      47.468  63.422  48.592  1.00  0.00           H  
ATOM    694  HZ3 LYS    41      46.047  63.619  47.721  1.00  0.00           H  
ATOM    695  C   LYS    41      53.000  59.492  45.425  1.00  0.00           C  
ATOM    696  O   LYS    41      53.894  60.125  45.979  1.00  0.00           O  
ATOM    697  N   ASP    42      53.135  58.201  45.119  1.00  0.00           N  
ATOM    698  H   ASP    42      52.360  57.730  44.662  1.00  0.00           H  
ATOM    699  CA  ASP    42      54.436  57.532  45.063  1.00  0.00           C  
ATOM    700  HA  ASP    42      55.045  57.871  45.901  1.00  0.00           H  
ATOM    701  CB  ASP    42      54.233  56.017  45.240  1.00  0.00           C  
ATOM    702  HB2 ASP    42      53.699  55.855  46.178  1.00  0.00           H  
ATOM    703  HB3 ASP    42      53.605  55.643  44.434  1.00  0.00           H  
ATOM    704  CG  ASP    42      55.526  55.195  45.278  1.00  0.00           C  
ATOM    705  OD1 ASP    42      56.604  55.635  44.816  1.00  0.00           O  
ATOM    706  OD2 ASP    42      55.475  54.045  45.761  1.00  0.00           O  
ATOM    707  C   ASP    42      55.156  57.949  43.763  1.00  0.00           C  
ATOM    708  O   ASP    42      55.255  57.194  42.794  1.00  0.00           O  
ATOM    709  N   THR    43      55.648  59.192  43.722  1.00  0.00           N  
ATOM    710  H   THR    43      55.480  59.792  44.523  1.00  0.00           H  
ATOM    711  CA  THR    43      56.306  59.785  42.537  1.00  0.00           C  
ATOM    712  HA  THR    43      55.694  59.540  41.670  1.00  0.00           H  
ATOM    713  CB  THR    43      56.384  61.323  42.618  1.00  0.00           C  
ATOM    714  HB  THR    43      56.626  61.703  41.624  1.00  0.00           H  
ATOM    715  CG2 THR    43      55.086  61.990  43.071  1.00  0.00           C  
ATOM    716 HG21 THR    43      54.262  61.658  42.440  1.00  0.00           H  
ATOM    717 HG22 THR    43      54.873  61.750  44.112  1.00  0.00           H  
ATOM    718 HG23 THR    43      55.189  63.071  42.978  1.00  0.00           H  
ATOM    719  OG1 THR    43      57.406  61.731  43.499  1.00  0.00           O  
ATOM    720  HG1 THR    43      58.237  61.659  43.017  1.00  0.00           H  
ATOM    721  C   THR    43      57.706  59.213  42.267  1.00  0.00           C  
ATOM    722  O   THR    43      58.435  59.722  41.414  1.00  0.00           O  
ATOM    723  N   ARG    44      58.130  58.191  43.022  1.00  0.00           N  
ATOM    724  H   ARG    44      57.444  57.757  43.630  1.00  0.00           H  
ATOM    725  CA  ARG    44      59.422  57.516  42.860  1.00  0.00           C  
ATOM    726  HA  ARG    44      60.206  58.271  42.798  1.00  0.00           H  
ATOM    727  CB  ARG    44      59.702  56.576  44.056  1.00  0.00           C  
ATOM    728  HB2 ARG    44      59.009  55.737  44.007  1.00  0.00           H  
ATOM    729  HB3 ARG    44      60.707  56.166  43.950  1.00  0.00           H  
ATOM    730  CG  ARG    44      59.592  57.245  45.443  1.00  0.00           C  
ATOM    731  HG2 ARG    44      60.352  58.025  45.514  1.00  0.00           H  
ATOM    732  HG3 ARG    44      58.612  57.710  45.557  1.00  0.00           H  
ATOM    733  CD  ARG    44      59.788  56.263  46.614  1.00  0.00           C  
ATOM    734  HD2 ARG    44      60.749  55.757  46.503  1.00  0.00           H  
ATOM    735  HD3 ARG    44      59.807  56.835  47.543  1.00  0.00           H  
ATOM    736  NE  ARG    44      58.709  55.258  46.675  1.00  0.00           N  
ATOM    737  HE  ARG    44      58.001  55.297  45.940  1.00  0.00           H  
ATOM    738  CZ  ARG    44      58.538  54.296  47.571  1.00  0.00           C  
ATOM    739  NH1 ARG    44      59.263  54.181  48.646  1.00  0.00           N  
ATOM    740 HH11 ARG    44      59.800  54.976  48.940  1.00  0.00           H  
ATOM    741 HH12 ARG    44      59.063  53.445  49.318  1.00  0.00           H  
ATOM    742  NH2 ARG    44      57.595  53.427  47.385  1.00  0.00           N  
ATOM    743 HH21 ARG    44      56.916  53.583  46.637  1.00  0.00           H  
ATOM    744 HH22 ARG    44      57.418  52.713  48.072  1.00  0.00           H  
ATOM    745  C   ARG    44      59.403  56.716  41.558  1.00  0.00           C  
ATOM    746  O   ARG    44      58.393  56.090  41.233  1.00  0.00           O  
ATOM    747  N   TYR    45      60.547  56.612  40.878  1.00  0.00           N  
ATOM    748  H   TYR    45      61.323  57.198  41.139  1.00  0.00           H  
ATOM    749  CA  TYR    45      60.736  55.605  39.824  1.00  0.00           C  
ATOM    750  HA  TYR    45      59.998  55.778  39.041  1.00  0.00           H  
ATOM    751  CB  TYR    45      62.137  55.774  39.216  1.00  0.00           C  
ATOM    752  HB2 TYR    45      62.190  56.740  38.711  1.00  0.00           H  
ATOM    753  HB3 TYR    45      62.871  55.783  40.024  1.00  0.00           H  
ATOM    754  CG  TYR    45      62.517  54.684  38.230  1.00  0.00           C  
ATOM    755  CD1 TYR    45      61.961  54.677  36.934  1.00  0.00           C  
ATOM    756  HD1 TYR    45      61.291  55.469  36.624  1.00  0.00           H  
ATOM    757  CE1 TYR    45      62.280  53.642  36.033  1.00  0.00           C  
ATOM    758  HE1 TYR    45      61.847  53.633  35.043  1.00  0.00           H  
ATOM    759  CZ  TYR    45      63.165  52.616  36.427  1.00  0.00           C  
ATOM    760  OH  TYR    45      63.490  51.621  35.563  1.00  0.00           O  
ATOM    761  HH  TYR    45      63.161  51.797  34.679  1.00  0.00           H  
ATOM    762  CE2 TYR    45      63.718  52.621  37.724  1.00  0.00           C  
ATOM    763  HE2 TYR    45      64.390  51.828  38.015  1.00  0.00           H  
ATOM    764  CD2 TYR    45      63.394  53.653  38.624  1.00  0.00           C  
ATOM    765  HD2 TYR    45      63.826  53.652  39.616  1.00  0.00           H  
ATOM    766  C   TYR    45      60.517  54.169  40.348  1.00  0.00           C  
ATOM    767  O   TYR    45      60.101  53.285  39.599  1.00  0.00           O  
ATOM    768  N   SER    46      60.762  53.937  41.643  1.00  0.00           N  
ATOM    769  H   SER    46      61.136  54.685  42.204  1.00  0.00           H  
ATOM    770  CA  SER    46      60.639  52.643  42.314  1.00  0.00           C  
ATOM    771  HA  SER    46      61.374  51.974  41.868  1.00  0.00           H  
ATOM    772  CB  SER    46      60.990  52.782  43.802  1.00  0.00           C  
ATOM    773  HB2 SER    46      60.186  53.304  44.323  1.00  0.00           H  
ATOM    774  HB3 SER    46      61.103  51.785  44.227  1.00  0.00           H  
ATOM    775  OG  SER    46      62.205  53.494  43.978  1.00  0.00           O  
ATOM    776  HG  SER    46      62.504  53.341  44.883  1.00  0.00           H  
ATOM    777  C   SER    46      59.250  51.997  42.173  1.00  0.00           C  
ATOM    778  O   SER    46      58.207  52.655  42.230  1.00  0.00           O  
ATOM    779  N   SER    47      59.268  50.678  42.004  1.00  0.00           N  
ATOM    780  H   SER    47      60.171  50.220  41.998  1.00  0.00           H  
ATOM    781  CA  SER    47      58.132  49.752  41.967  1.00  0.00           C  
ATOM    782  HA  SER    47      57.363  50.068  42.671  1.00  0.00           H  
ATOM    783  CB  SER    47      57.531  49.693  40.553  1.00  0.00           C  
ATOM    784  HB2 SER    47      57.138  50.677  40.291  1.00  0.00           H  
ATOM    785  HB3 SER    47      58.309  49.419  39.838  1.00  0.00           H  
ATOM    786  OG  SER    47      56.491  48.736  40.482  1.00  0.00           O  
ATOM    787  HG  SER    47      56.020  48.858  39.647  1.00  0.00           H  
ATOM    788  C   SER    47      58.656  48.378  42.388  1.00  0.00           C  
ATOM    789  O   SER    47      59.850  48.119  42.234  1.00  0.00           O  
ATOM    790  N   SER    48      57.803  47.495  42.905  1.00  0.00           N  
ATOM    791  H   SER    48      56.842  47.775  43.059  1.00  0.00           H  
ATOM    792  CA  SER    48      58.153  46.085  43.133  1.00  0.00           C  
ATOM    793  HA  SER    48      59.062  46.046  43.729  1.00  0.00           H  
ATOM    794  CB  SER    48      57.037  45.406  43.934  1.00  0.00           C  
ATOM    795  HB2 SER    48      57.332  44.386  44.187  1.00  0.00           H  
ATOM    796  HB3 SER    48      56.865  45.961  44.857  1.00  0.00           H  
ATOM    797  OG  SER    48      55.843  45.381  43.175  1.00  0.00           O  
ATOM    798  HG  SER    48      55.096  45.555  43.772  1.00  0.00           H  
ATOM    799  C   SER    48      58.414  45.319  41.823  1.00  0.00           C  
ATOM    800  O   SER    48      59.207  44.377  41.810  1.00  0.00           O  
ATOM    801  N   PHE    49      57.769  45.724  40.718  1.00  0.00           N  
ATOM    802  H   PHE    49      57.180  46.539  40.808  1.00  0.00           H  
ATOM    803  CA  PHE    49      57.907  45.110  39.392  1.00  0.00           C  
ATOM    804  HA  PHE    49      57.773  44.032  39.494  1.00  0.00           H  
ATOM    805  CB  PHE    49      56.825  45.629  38.430  1.00  0.00           C  
ATOM    806  HB2 PHE    49      56.747  46.714  38.520  1.00  0.00           H  
ATOM    807  HB3 PHE    49      57.151  45.422  37.409  1.00  0.00           H  
ATOM    808  CG  PHE    49      55.449  45.009  38.609  1.00  0.00           C  
ATOM    809  CD1 PHE    49      54.629  45.373  39.695  1.00  0.00           C  
ATOM    810  HD1 PHE    49      54.981  46.088  40.423  1.00  0.00           H  
ATOM    811  CE1 PHE    49      53.345  44.810  39.833  1.00  0.00           C  
ATOM    812  HE1 PHE    49      52.718  45.096  40.664  1.00  0.00           H  
ATOM    813  CZ  PHE    49      52.875  43.883  38.887  1.00  0.00           C  
ATOM    814  HZ  PHE    49      51.885  43.460  38.987  1.00  0.00           H  
ATOM    815  CE2 PHE    49      53.695  43.506  37.811  1.00  0.00           C  
ATOM    816  HE2 PHE    49      53.336  42.794  37.082  1.00  0.00           H  
ATOM    817  CD2 PHE    49      54.976  44.070  37.671  1.00  0.00           C  
ATOM    818  HD2 PHE    49      55.590  43.793  36.827  1.00  0.00           H  
ATOM    819  C   PHE    49      59.306  45.357  38.813  1.00  0.00           C  
ATOM    820  O   PHE    49      59.816  46.480  38.830  1.00  0.00           O  
ATOM    821  N   CYS    50      59.914  44.297  38.277  1.00  0.00           N  
ATOM    822  H   CYS    50      59.411  43.424  38.245  1.00  0.00           H  
ATOM    823  CA  CYS    50      61.283  44.312  37.771  1.00  0.00           C  
ATOM    824  HA  CYS    50      61.919  44.674  38.577  1.00  0.00           H  
ATOM    825  CB  CYS    50      61.691  42.867  37.435  1.00  0.00           C  
ATOM    826  HB2 CYS    50      61.691  42.268  38.347  1.00  0.00           H  
ATOM    827  HB3 CYS    50      60.966  42.439  36.740  1.00  0.00           H  
ATOM    828  SG  CYS    50      63.341  42.816  36.677  1.00  0.00           S  
ATOM    829  HG  CYS    50      64.010  43.339  37.721  1.00  0.00           H  
ATOM    830  C   CYS    50      61.470  45.263  36.576  1.00  0.00           C  
ATOM    831  O   CYS    50      60.612  45.365  35.698  1.00  0.00           O  
ATOM    832  N   THR    51      62.635  45.913  36.485  1.00  0.00           N  
ATOM    833  H   THR    51      63.330  45.765  37.213  1.00  0.00           H  
ATOM    834  CA  THR    51      62.998  46.815  35.370  1.00  0.00           C  
ATOM    835  HA  THR    51      62.266  47.621  35.324  1.00  0.00           H  
ATOM    836  CB  THR    51      64.378  47.449  35.609  1.00  0.00           C  
ATOM    837  HB  THR    51      64.659  48.043  34.739  1.00  0.00           H  
ATOM    838  CG2 THR    51      64.368  48.368  36.830  1.00  0.00           C  
ATOM    839 HG21 THR    51      65.353  48.821  36.949  1.00  0.00           H  
ATOM    840 HG22 THR    51      63.633  49.158  36.683  1.00  0.00           H  
ATOM    841 HG23 THR    51      64.113  47.811  37.731  1.00  0.00           H  
ATOM    842  OG1 THR    51      65.355  46.452  35.819  1.00  0.00           O  
ATOM    843  HG1 THR    51      65.696  46.171  34.963  1.00  0.00           H  
ATOM    844  C   THR    51      62.992  46.152  33.987  1.00  0.00           C  
ATOM    845  O   THR    51      62.942  46.861  32.985  1.00  0.00           O  
ATOM    846  N   HID    52      63.028  44.817  33.906  1.00  0.00           N  
ATOM    847  H   HID    52      63.103  44.296  34.768  1.00  0.00           H  
ATOM    848  CA  HID    52      62.785  44.070  32.667  1.00  0.00           C  
ATOM    849  HA  HID    52      63.159  44.653  31.824  1.00  0.00           H  
ATOM    850  CB  HID    52      63.572  42.751  32.698  1.00  0.00           C  
ATOM    851  HB2 HID    52      63.246  42.145  33.545  1.00  0.00           H  
ATOM    852  HB3 HID    52      63.359  42.191  31.787  1.00  0.00           H  
ATOM    853  CG  HID    52      65.062  42.971  32.780  1.00  0.00           C  
ATOM    854  ND1 HID    52      65.851  43.518  31.793  1.00  0.00           N  
ATOM    855  HD1 HID    52      65.556  43.775  30.864  1.00  0.00           H  
ATOM    856  CE1 HID    52      67.097  43.648  32.279  1.00  0.00           C  
ATOM    857  HE1 HID    52      67.939  44.051  31.729  1.00  0.00           H  
ATOM    858  NE2 HID    52      67.148  43.221  33.550  1.00  0.00           N  
ATOM    859  CD2 HID    52      65.860  42.792  33.878  1.00  0.00           C  
ATOM    860  HD2 HID    52      65.546  42.414  34.840  1.00  0.00           H  
ATOM    861  C   HID    52      61.283  43.840  32.422  1.00  0.00           C  
ATOM    862  O   HID    52      60.788  44.137  31.337  1.00  0.00           O  
ATOM    863  N   ASP    53      60.546  43.387  33.437  1.00  0.00           N  
ATOM    864  H   ASP    53      61.012  43.161  34.300  1.00  0.00           H  
ATOM    865  CA  ASP    53      59.103  43.112  33.357  1.00  0.00           C  
ATOM    866  HA  ASP    53      58.926  42.413  32.538  1.00  0.00           H  
ATOM    867  CB  ASP    53      58.643  42.450  34.663  1.00  0.00           C  
ATOM    868  HB2 ASP    53      58.903  43.093  35.507  1.00  0.00           H  
ATOM    869  HB3 ASP    53      57.558  42.358  34.645  1.00  0.00           H  
ATOM    870  CG  ASP    53      59.235  41.055  34.875  1.00  0.00           C  
ATOM    871  OD1 ASP    53      59.783  40.460  33.924  1.00  0.00           O  
ATOM    872  OD2 ASP    53      59.102  40.507  35.991  1.00  0.00           O  
ATOM    873  C   ASP    53      58.251  44.356  33.073  1.00  0.00           C  
ATOM    874  O   ASP    53      57.224  44.263  32.403  1.00  0.00           O  
ATOM    875  N   ARG    54      58.703  45.539  33.505  1.00  0.00           N  
ATOM    876  H   ARG    54      59.525  45.527  34.102  1.00  0.00           H  
ATOM    877  CA  ARG    54      58.059  46.837  33.226  1.00  0.00           C  
ATOM    878  HA  ARG    54      57.027  46.796  33.576  1.00  0.00           H  
ATOM    879  CB  ARG    54      58.773  47.951  34.013  1.00  0.00           C  
ATOM    880  HB2 ARG    54      59.853  47.845  33.896  1.00  0.00           H  
ATOM    881  HB3 ARG    54      58.474  48.924  33.619  1.00  0.00           H  
ATOM    882  CG  ARG    54      58.390  47.891  35.502  1.00  0.00           C  
ATOM    883  HG2 ARG    54      57.347  48.184  35.624  1.00  0.00           H  
ATOM    884  HG3 ARG    54      58.493  46.869  35.864  1.00  0.00           H  
ATOM    885  CD  ARG    54      59.271  48.788  36.376  1.00  0.00           C  
ATOM    886  HD2 ARG    54      59.037  48.559  37.418  1.00  0.00           H  
ATOM    887  HD3 ARG    54      60.318  48.544  36.200  1.00  0.00           H  
ATOM    888  NE  ARG    54      59.045  50.225  36.131  1.00  0.00           N  
ATOM    889  HE  ARG    54      58.396  50.503  35.393  1.00  0.00           H  
ATOM    890  CZ  ARG    54      59.356  51.214  36.941  1.00  0.00           C  
ATOM    891  NH1 ARG    54      60.040  51.012  38.025  1.00  0.00           N  
ATOM    892 HH11 ARG    54      60.355  50.084  38.221  1.00  0.00           H  
ATOM    893 HH12 ARG    54      60.204  51.795  38.648  1.00  0.00           H  
ATOM    894  NH2 ARG    54      58.985  52.433  36.701  1.00  0.00           N  
ATOM    895 HH21 ARG    54      58.396  52.563  35.867  1.00  0.00           H  
ATOM    896 HH22 ARG    54      59.124  53.144  37.390  1.00  0.00           H  
ATOM    897  C   ARG    54      57.957  47.168  31.731  1.00  0.00           C  
ATOM    898  O   ARG    54      57.116  47.969  31.352  1.00  0.00           O  
ATOM    899  N   ASN    55      58.692  46.474  30.858  1.00  0.00           N  
ATOM    900  H   ASN    55      59.344  45.797  31.229  1.00  0.00           H  
ATOM    901  CA  ASN    55      58.465  46.509  29.404  1.00  0.00           C  
ATOM    902  HA  ASN    55      58.317  47.553  29.117  1.00  0.00           H  
ATOM    903  CB  ASN    55      59.725  46.009  28.667  1.00  0.00           C  
ATOM    904  HB2 ASN    55      59.894  44.957  28.895  1.00  0.00           H  
ATOM    905  HB3 ASN    55      59.568  46.101  27.593  1.00  0.00           H  
ATOM    906  CG  ASN    55      60.967  46.815  29.017  1.00  0.00           C  
ATOM    907  OD1 ASN    55      61.224  47.883  28.493  1.00  0.00           O  
ATOM    908  ND2 ASN    55      61.766  46.335  29.940  1.00  0.00           N  
ATOM    909 HD21 ASN    55      61.517  45.469  30.397  1.00  0.00           H  
ATOM    910 HD22 ASN    55      62.487  46.942  30.288  1.00  0.00           H  
ATOM    911  C   ASN    55      57.171  45.771  28.963  1.00  0.00           C  
ATOM    912  O   ASN    55      56.910  45.624  27.773  1.00  0.00           O  
ATOM    913  N   THR    56      56.353  45.275  29.898  1.00  0.00           N  
ATOM    914  H   THR    56      56.680  45.318  30.853  1.00  0.00           H  
ATOM    915  CA  THR    56      55.031  44.657  29.664  1.00  0.00           C  
ATOM    916  HA  THR    56      54.559  45.134  28.804  1.00  0.00           H  
ATOM    917  CB  THR    56      55.219  43.163  29.334  1.00  0.00           C  
ATOM    918  HB  THR    56      55.831  42.704  30.112  1.00  0.00           H  
ATOM    919  CG2 THR    56      53.929  42.359  29.198  1.00  0.00           C  
ATOM    920 HG21 THR    56      54.162  41.389  28.764  1.00  0.00           H  
ATOM    921 HG22 THR    56      53.480  42.209  30.179  1.00  0.00           H  
ATOM    922 HG23 THR    56      53.230  42.885  28.548  1.00  0.00           H  
ATOM    923  OG1 THR    56      55.881  43.018  28.096  1.00  0.00           O  
ATOM    924  HG1 THR    56      56.313  43.864  27.887  1.00  0.00           H  
ATOM    925  C   THR    56      54.068  44.857  30.853  1.00  0.00           C  
ATOM    926  O   THR    56      52.855  44.763  30.692  1.00  0.00           O  
ATOM    927  N   MET    57      54.579  45.150  32.054  1.00  0.00           N  
ATOM    928  H   MET    57      55.583  45.092  32.161  1.00  0.00           H  
ATOM    929  CA  MET    57      53.814  45.401  33.284  1.00  0.00           C  
ATOM    930  HA  MET    57      52.781  45.634  33.023  1.00  0.00           H  
ATOM    931  CB  MET    57      53.809  44.145  34.172  1.00  0.00           C  
ATOM    932  HB2 MET    57      54.839  43.842  34.363  1.00  0.00           H  
ATOM    933  HB3 MET    57      53.338  44.391  35.123  1.00  0.00           H  
ATOM    934  CG  MET    57      53.032  42.972  33.565  1.00  0.00           C  
ATOM    935  HG2 MET    57      51.986  43.264  33.475  1.00  0.00           H  
ATOM    936  HG3 MET    57      53.411  42.763  32.565  1.00  0.00           H  
ATOM    937  SD  MET    57      53.119  41.442  34.534  1.00  0.00           S  
ATOM    938  CE  MET    57      54.796  40.907  34.111  1.00  0.00           C  
ATOM    939  HE1 MET    57      55.517  41.599  34.541  1.00  0.00           H  
ATOM    940  HE2 MET    57      54.969  39.910  34.507  1.00  0.00           H  
ATOM    941  HE3 MET    57      54.913  40.882  33.027  1.00  0.00           H  
ATOM    942  C   MET    57      54.358  46.632  34.030  1.00  0.00           C  
ATOM    943  O   MET    57      54.850  46.531  35.154  1.00  0.00           O  
ATOM    944  N   GLU    58      54.331  47.794  33.371  1.00  0.00           N  
ATOM    945  H   GLU    58      53.950  47.808  32.438  1.00  0.00           H  
ATOM    946  CA  GLU    58      54.542  49.092  34.026  1.00  0.00           C  
ATOM    947  HA  GLU    58      55.305  48.954  34.790  1.00  0.00           H  
ATOM    948  CB  GLU    58      55.056  50.138  33.019  1.00  0.00           C  
ATOM    949  HB2 GLU    58      55.980  49.771  32.582  1.00  0.00           H  
ATOM    950  HB3 GLU    58      54.321  50.246  32.220  1.00  0.00           H  
ATOM    951  CG  GLU    58      55.353  51.533  33.597  1.00  0.00           C  
ATOM    952  HG2 GLU    58      55.694  52.173  32.780  1.00  0.00           H  
ATOM    953  HG3 GLU    58      54.437  51.977  33.988  1.00  0.00           H  
ATOM    954  CD  GLU    58      56.424  51.499  34.694  1.00  0.00           C  
ATOM    955  OE1 GLU    58      57.550  51.984  34.455  1.00  0.00           O  
ATOM    956  OE2 GLU    58      56.184  50.943  35.790  1.00  0.00           O  
ATOM    957  C   GLU    58      53.266  49.579  34.728  1.00  0.00           C  
ATOM    958  O   GLU    58      52.150  49.349  34.258  1.00  0.00           O  
ATOM    959  N   ALA    59      53.434  50.273  35.854  1.00  0.00           N  
ATOM    960  H   ALA    59      54.388  50.516  36.119  1.00  0.00           H  
ATOM    961  CA  ALA    59      52.338  50.824  36.638  1.00  0.00           C  
ATOM    962  HA  ALA    59      51.478  50.159  36.548  1.00  0.00           H  
ATOM    963  CB  ALA    59      52.767  50.837  38.110  1.00  0.00           C  
ATOM    964  HB1 ALA    59      53.622  51.502  38.243  1.00  0.00           H  
ATOM    965  HB2 ALA    59      51.939  51.190  38.721  1.00  0.00           H  
ATOM    966  HB3 ALA    59      53.036  49.830  38.428  1.00  0.00           H  
ATOM    967  C   ALA    59      51.914  52.219  36.140  1.00  0.00           C  
ATOM    968  O   ALA    59      52.664  53.189  36.268  1.00  0.00           O  
ATOM    969  N   LEU    60      50.675  52.336  35.660  1.00  0.00           N  
ATOM    970  H   LEU    60      50.115  51.493  35.576  1.00  0.00           H  
ATOM    971  CA  LEU    60      50.002  53.613  35.419  1.00  0.00           C  
ATOM    972  HA  LEU    60      50.592  54.184  34.703  1.00  0.00           H  
ATOM    973  CB  LEU    60      48.631  53.285  34.791  1.00  0.00           C  
ATOM    974  HB2 LEU    60      48.791  52.740  33.858  1.00  0.00           H  
ATOM    975  HB3 LEU    60      48.111  52.614  35.476  1.00  0.00           H  
ATOM    976  CG  LEU    60      47.697  54.477  34.512  1.00  0.00           C  
ATOM    977  HG  LEU    60      47.572  55.065  35.421  1.00  0.00           H  
ATOM    978  CD1 LEU    60      48.207  55.383  33.391  1.00  0.00           C  
ATOM    979 HD11 LEU    60      49.146  55.844  33.683  1.00  0.00           H  
ATOM    980 HD12 LEU    60      48.360  54.802  32.481  1.00  0.00           H  
ATOM    981 HD13 LEU    60      47.481  56.174  33.200  1.00  0.00           H  
ATOM    982  CD2 LEU    60      46.325  53.950  34.090  1.00  0.00           C  
ATOM    983 HD21 LEU    60      45.641  54.783  33.928  1.00  0.00           H  
ATOM    984 HD22 LEU    60      46.413  53.371  33.170  1.00  0.00           H  
ATOM    985 HD23 LEU    60      45.918  53.312  34.874  1.00  0.00           H  
ATOM    986  C   LEU    60      49.861  54.397  36.748  1.00  0.00           C  
ATOM    987  O   LEU    60      49.291  53.860  37.701  1.00  0.00           O  
ATOM    988  N   PRO    61      50.344  55.647  36.865  1.00  0.00           N  
ATOM    989  CD  PRO    61      51.246  56.335  35.952  1.00  0.00           C  
ATOM    990  HD2 PRO    61      50.881  56.316  34.927  1.00  0.00           H  
ATOM    991  HD3 PRO    61      52.234  55.875  36.005  1.00  0.00           H  
ATOM    992  CG  PRO    61      51.321  57.779  36.444  1.00  0.00           C  
ATOM    993  HG2 PRO    61      50.552  58.375  35.951  1.00  0.00           H  
ATOM    994  HG3 PRO    61      52.306  58.212  36.272  1.00  0.00           H  
ATOM    995  CB  PRO    61      51.007  57.662  37.936  1.00  0.00           C  
ATOM    996  HB2 PRO    61      50.583  58.586  38.328  1.00  0.00           H  
ATOM    997  HB3 PRO    61      51.918  57.403  38.478  1.00  0.00           H  
ATOM    998  CA  PRO    61      50.021  56.491  38.011  1.00  0.00           C  
ATOM    999  HA  PRO    61      50.185  55.947  38.941  1.00  0.00           H  
ATOM   1000  C   PRO    61      48.554  56.943  37.936  1.00  0.00           C  
ATOM   1001  O   PRO    61      48.136  57.542  36.945  1.00  0.00           O  
ATOM   1002  N   ALA    62      47.771  56.693  38.991  1.00  0.00           N  
ATOM   1003  H   ALA    62      48.151  56.138  39.750  1.00  0.00           H  
ATOM   1004  CA  ALA    62      46.383  57.160  39.106  1.00  0.00           C  
ATOM   1005  HA  ALA    62      46.285  58.087  38.537  1.00  0.00           H  
ATOM   1006  CB  ALA    62      45.464  56.122  38.442  1.00  0.00           C  
ATOM   1007  HB1 ALA    62      45.779  55.955  37.411  1.00  0.00           H  
ATOM   1008  HB2 ALA    62      45.505  55.180  38.981  1.00  0.00           H  
ATOM   1009  HB3 ALA    62      44.437  56.484  38.430  1.00  0.00           H  
ATOM   1010  C   ALA    62      45.969  57.493  40.560  1.00  0.00           C  
ATOM   1011  O   ALA    62      46.698  57.194  41.508  1.00  0.00           O  
ATOM   1012  N   CYS    63      44.802  58.132  40.721  1.00  0.00           N  
ATOM   1013  H   CYS    63      44.245  58.246  39.889  1.00  0.00           H  
ATOM   1014  CA  CYS    63      44.187  58.505  42.012  1.00  0.00           C  
ATOM   1015  HA  CYS    63      44.521  57.811  42.787  1.00  0.00           H  
ATOM   1016  CB  CYS    63      44.575  59.939  42.424  1.00  0.00           C  
ATOM   1017  HB2 CYS    63      44.251  60.638  41.652  1.00  0.00           H  
ATOM   1018  HB3 CYS    63      44.051  60.189  43.349  1.00  0.00           H  
ATOM   1019  SG  CYS    63      46.356  60.161  42.702  1.00  0.00           S  
ATOM   1020  HG  CYS    63      46.494  59.234  43.662  1.00  0.00           H  
ATOM   1021  C   CYS    63      42.651  58.416  41.956  1.00  0.00           C  
ATOM   1022  O   CYS    63      42.022  57.970  42.912  1.00  0.00           O  
ATOM   1023  N   LEU    64      42.058  58.817  40.827  1.00  0.00           N  
ATOM   1024  H   LEU    64      42.641  59.209  40.107  1.00  0.00           H  
ATOM   1025  CA  LEU    64      40.736  58.367  40.384  1.00  0.00           C  
ATOM   1026  HA  LEU    64      40.124  58.113  41.251  1.00  0.00           H  
ATOM   1027  CB  LEU    64      40.030  59.491  39.601  1.00  0.00           C  
ATOM   1028  HB2 LEU    64      40.573  59.665  38.670  1.00  0.00           H  
ATOM   1029  HB3 LEU    64      39.031  59.145  39.331  1.00  0.00           H  
ATOM   1030  CG  LEU    64      39.898  60.833  40.346  1.00  0.00           C  
ATOM   1031  HG  LEU    64      40.890  61.262  40.495  1.00  0.00           H  
ATOM   1032  CD1 LEU    64      39.082  61.816  39.508  1.00  0.00           C  
ATOM   1033 HD11 LEU    64      39.046  62.789  39.996  1.00  0.00           H  
ATOM   1034 HD12 LEU    64      39.548  61.929  38.527  1.00  0.00           H  
ATOM   1035 HD13 LEU    64      38.071  61.437  39.363  1.00  0.00           H  
ATOM   1036  CD2 LEU    64      39.221  60.702  41.712  1.00  0.00           C  
ATOM   1037 HD21 LEU    64      39.048  61.688  42.141  1.00  0.00           H  
ATOM   1038 HD22 LEU    64      38.275  60.177  41.603  1.00  0.00           H  
ATOM   1039 HD23 LEU    64      39.861  60.139  42.390  1.00  0.00           H  
ATOM   1040  C   LEU    64      40.891  57.092  39.536  1.00  0.00           C  
ATOM   1041  O   LEU    64      41.990  56.792  39.064  1.00  0.00           O  
ATOM   1042  N   LEU    65      39.808  56.332  39.375  1.00  0.00           N  
ATOM   1043  H   LEU    65      38.942  56.673  39.783  1.00  0.00           H  
ATOM   1044  CA  LEU    65      39.778  55.063  38.631  1.00  0.00           C  
ATOM   1045  HA  LEU    65      40.675  54.990  38.016  1.00  0.00           H  
ATOM   1046  CB  LEU    65      39.770  53.875  39.609  1.00  0.00           C  
ATOM   1047  HB2 LEU    65      38.865  53.933  40.211  1.00  0.00           H  
ATOM   1048  HB3 LEU    65      39.715  52.958  39.024  1.00  0.00           H  
ATOM   1049  CG  LEU    65      40.993  53.767  40.534  1.00  0.00           C  
ATOM   1050  HG  LEU    65      41.204  54.736  40.981  1.00  0.00           H  
ATOM   1051  CD1 LEU    65      40.711  52.790  41.672  1.00  0.00           C  
ATOM   1052 HD11 LEU    65      41.577  52.727  42.330  1.00  0.00           H  
ATOM   1053 HD12 LEU    65      39.858  53.147  42.245  1.00  0.00           H  
ATOM   1054 HD13 LEU    65      40.488  51.801  41.270  1.00  0.00           H  
ATOM   1055  CD2 LEU    65      42.223  53.274  39.770  1.00  0.00           C  
ATOM   1056 HD21 LEU    65      42.505  54.002  39.010  1.00  0.00           H  
ATOM   1057 HD22 LEU    65      43.058  53.146  40.456  1.00  0.00           H  
ATOM   1058 HD23 LEU    65      42.006  52.318  39.291  1.00  0.00           H  
ATOM   1059  C   LEU    65      38.594  54.972  37.659  1.00  0.00           C  
ATOM   1060  O   LEU    65      38.653  54.193  36.710  1.00  0.00           O  
ATOM   1061  N   ARG    66      37.555  55.799  37.840  1.00  0.00           N  
ATOM   1062  H   ARG    66      37.564  56.398  38.663  1.00  0.00           H  
ATOM   1063  CA  ARG    66      36.405  55.928  36.928  1.00  0.00           C  
ATOM   1064  HA  ARG    66      35.810  55.016  36.992  1.00  0.00           H  
ATOM   1065  CB  ARG    66      35.542  57.114  37.413  1.00  0.00           C  
ATOM   1066  HB2 ARG    66      34.621  57.148  36.829  1.00  0.00           H  
ATOM   1067  HB3 ARG    66      35.272  56.942  38.457  1.00  0.00           H  
ATOM   1068  CG  ARG    66      36.259  58.474  37.290  1.00  0.00           C  
ATOM   1069  HG2 ARG    66      37.279  58.397  37.662  1.00  0.00           H  
ATOM   1070  HG3 ARG    66      36.291  58.743  36.235  1.00  0.00           H  
ATOM   1071  CD  ARG    66      35.587  59.631  38.026  1.00  0.00           C  
ATOM   1072  HD2 ARG    66      36.043  60.554  37.660  1.00  0.00           H  
ATOM   1073  HD3 ARG    66      34.525  59.642  37.776  1.00  0.00           H  
ATOM   1074  NE  ARG    66      35.774  59.549  39.489  1.00  0.00           N  
ATOM   1075  HE  ARG    66      36.312  58.755  39.850  1.00  0.00           H  
ATOM   1076  CZ  ARG    66      35.360  60.434  40.374  1.00  0.00           C  
ATOM   1077  NH1 ARG    66      34.762  61.535  40.008  1.00  0.00           N  
ATOM   1078 HH11 ARG    66      34.665  61.703  39.023  1.00  0.00           H  
ATOM   1079 HH12 ARG    66      34.534  62.234  40.684  1.00  0.00           H  
ATOM   1080  NH2 ARG    66      35.538  60.244  41.646  1.00  0.00           N  
ATOM   1081 HH21 ARG    66      36.029  59.389  41.943  1.00  0.00           H  
ATOM   1082 HH22 ARG    66      35.187  60.872  42.335  1.00  0.00           H  
ATOM   1083  C   ARG    66      36.821  56.059  35.453  1.00  0.00           C  
ATOM   1084  O   ARG    66      36.237  55.407  34.596  1.00  0.00           O  
ATOM   1085  N   ASP    67      37.858  56.845  35.171  1.00  0.00           N  
ATOM   1086  H   ASP    67      38.261  57.389  35.929  1.00  0.00           H  
ATOM   1087  CA  ASP    67      38.358  57.140  33.824  1.00  0.00           C  
ATOM   1088  HA  ASP    67      37.502  57.246  33.157  1.00  0.00           H  
ATOM   1089  CB  ASP    67      39.125  58.485  33.835  1.00  0.00           C  
ATOM   1090  HB2 ASP    67      40.190  58.281  33.964  1.00  0.00           H  
ATOM   1091  HB3 ASP    67      38.995  58.975  32.869  1.00  0.00           H  
ATOM   1092  CG  ASP    67      38.691  59.428  34.968  1.00  0.00           C  
ATOM   1093  OD1 ASP    67      37.835  60.306  34.726  1.00  0.00           O  
ATOM   1094  OD2 ASP    67      39.140  59.176  36.112  1.00  0.00           O  
ATOM   1095  C   ASP    67      39.242  56.001  33.284  1.00  0.00           C  
ATOM   1096  O   ASP    67      39.212  55.673  32.097  1.00  0.00           O  
ATOM   1097  N   VAL    68      39.986  55.338  34.178  1.00  0.00           N  
ATOM   1098  H   VAL    68      39.897  55.621  35.144  1.00  0.00           H  
ATOM   1099  CA  VAL    68      40.903  54.226  33.872  1.00  0.00           C  
ATOM   1100  HA  VAL    68      41.572  54.552  33.075  1.00  0.00           H  
ATOM   1101  CB  VAL    68      41.762  53.888  35.110  1.00  0.00           C  
ATOM   1102  HB  VAL    68      41.116  53.505  35.899  1.00  0.00           H  
ATOM   1103  CG1 VAL    68      42.815  52.818  34.800  1.00  0.00           C  
ATOM   1104 HG11 VAL    68      43.373  53.091  33.904  1.00  0.00           H  
ATOM   1105 HG12 VAL    68      43.507  52.725  35.634  1.00  0.00           H  
ATOM   1106 HG13 VAL    68      42.336  51.852  34.647  1.00  0.00           H  
ATOM   1107  CG2 VAL    68      42.497  55.124  35.657  1.00  0.00           C  
ATOM   1108 HG21 VAL    68      43.134  55.552  34.883  1.00  0.00           H  
ATOM   1109 HG22 VAL    68      41.787  55.879  35.994  1.00  0.00           H  
ATOM   1110 HG23 VAL    68      43.110  54.843  36.513  1.00  0.00           H  
ATOM   1111  C   VAL    68      40.154  52.989  33.348  1.00  0.00           C  
ATOM   1112  O   VAL    68      40.726  52.155  32.642  1.00  0.00           O  
ATOM   1113  N   ALA    69      38.840  52.916  33.584  1.00  0.00           N  
ATOM   1114  H   ALA    69      38.427  53.641  34.157  1.00  0.00           H  
ATOM   1115  CA  ALA    69      37.948  51.915  33.007  1.00  0.00           C  
ATOM   1116  HA  ALA    69      38.261  50.939  33.371  1.00  0.00           H  
ATOM   1117  CB  ALA    69      36.530  52.186  33.522  1.00  0.00           C  
ATOM   1118  HB1 ALA    69      36.520  52.206  34.612  1.00  0.00           H  
ATOM   1119  HB2 ALA    69      36.176  53.147  33.145  1.00  0.00           H  
ATOM   1120  HB3 ALA    69      35.860  51.400  33.171  1.00  0.00           H  
ATOM   1121  C   ALA    69      37.972  51.868  31.462  1.00  0.00           C  
ATOM   1122  O   ALA    69      37.622  50.831  30.897  1.00  0.00           O  
ATOM   1123  N   GLN    70      38.403  52.940  30.778  1.00  0.00           N  
ATOM   1124  H   GLN    70      38.653  53.780  31.292  1.00  0.00           H  
ATOM   1125  CA  GLN    70      38.585  52.939  29.319  1.00  0.00           C  
ATOM   1126  HA  GLN    70      37.704  52.481  28.867  1.00  0.00           H  
ATOM   1127  CB  GLN    70      38.688  54.378  28.787  1.00  0.00           C  
ATOM   1128  HB2 GLN    70      39.551  54.881  29.227  1.00  0.00           H  
ATOM   1129  HB3 GLN    70      38.846  54.312  27.710  1.00  0.00           H  
ATOM   1130  CG  GLN    70      37.418  55.208  29.061  1.00  0.00           C  
ATOM   1131  HG2 GLN    70      36.538  54.579  28.922  1.00  0.00           H  
ATOM   1132  HG3 GLN    70      37.427  55.548  30.096  1.00  0.00           H  
ATOM   1133  CD  GLN    70      37.263  56.409  28.127  1.00  0.00           C  
ATOM   1134  OE1 GLN    70      37.554  56.367  26.945  1.00  0.00           O  
ATOM   1135  NE2 GLN    70      36.753  57.527  28.594  1.00  0.00           N  
ATOM   1136 HE21 GLN    70      36.522  57.622  29.566  1.00  0.00           H  
ATOM   1137 HE22 GLN    70      36.670  58.274  27.928  1.00  0.00           H  
ATOM   1138  C   GLN    70      39.793  52.098  28.863  1.00  0.00           C  
ATOM   1139  O   GLN    70      39.663  51.304  27.937  1.00  0.00           O  
ATOM   1140  N   GLU    71      40.949  52.182  29.527  1.00  0.00           N  
ATOM   1141  H   GLU    71      41.014  52.805  30.321  1.00  0.00           H  
ATOM   1142  CA  GLU    71      42.078  51.266  29.259  1.00  0.00           C  
ATOM   1143  HA  GLU    71      42.210  51.175  28.179  1.00  0.00           H  
ATOM   1144  CB  GLU    71      43.373  51.881  29.822  1.00  0.00           C  
ATOM   1145  HB2 GLU    71      43.623  52.739  29.194  1.00  0.00           H  
ATOM   1146  HB3 GLU    71      43.167  52.268  30.822  1.00  0.00           H  
ATOM   1147  CG  GLU    71      44.628  50.992  29.928  1.00  0.00           C  
ATOM   1148  HG2 GLU    71      45.501  51.639  30.040  1.00  0.00           H  
ATOM   1149  HG3 GLU    71      44.523  50.435  30.857  1.00  0.00           H  
ATOM   1150  CD  GLU    71      44.884  49.981  28.794  1.00  0.00           C  
ATOM   1151  OE1 GLU    71      45.435  48.895  29.081  1.00  0.00           O  
ATOM   1152  OE2 GLU    71      44.471  50.181  27.631  1.00  0.00           O  
ATOM   1153  C   GLU    71      41.774  49.842  29.773  1.00  0.00           C  
ATOM   1154  O   GLU    71      42.222  48.852  29.193  1.00  0.00           O  
ATOM   1155  N   ALA    72      40.887  49.698  30.764  1.00  0.00           N  
ATOM   1156  H   ALA    72      40.554  50.532  31.234  1.00  0.00           H  
ATOM   1157  CA  ALA    72      40.348  48.392  31.145  1.00  0.00           C  
ATOM   1158  HA  ALA    72      41.208  47.755  31.333  1.00  0.00           H  
ATOM   1159  CB  ALA    72      39.591  48.513  32.473  1.00  0.00           C  
ATOM   1160  HB1 ALA    72      38.627  48.988  32.311  1.00  0.00           H  
ATOM   1161  HB2 ALA    72      39.426  47.520  32.886  1.00  0.00           H  
ATOM   1162  HB3 ALA    72      40.175  49.096  33.187  1.00  0.00           H  
ATOM   1163  C   ALA    72      39.517  47.694  30.033  1.00  0.00           C  
ATOM   1164  O   ALA    72      39.092  46.544  30.211  1.00  0.00           O  
ATOM   1165  N   LEU    73      39.297  48.312  28.863  1.00  0.00           N  
ATOM   1166  H   LEU    73      39.655  49.254  28.735  1.00  0.00           H  
ATOM   1167  CA  LEU    73      38.811  47.608  27.671  1.00  0.00           C  
ATOM   1168  HA  LEU    73      37.873  47.120  27.929  1.00  0.00           H  
ATOM   1169  CB  LEU    73      38.545  48.597  26.521  1.00  0.00           C  
ATOM   1170  HB2 LEU    73      39.447  49.191  26.364  1.00  0.00           H  
ATOM   1171  HB3 LEU    73      38.366  48.033  25.605  1.00  0.00           H  
ATOM   1172  CG  LEU    73      37.347  49.544  26.748  1.00  0.00           C  
ATOM   1173  HG  LEU    73      37.450  50.060  27.701  1.00  0.00           H  
ATOM   1174  CD1 LEU    73      37.290  50.583  25.626  1.00  0.00           C  
ATOM   1175 HD11 LEU    73      37.166  50.096  24.660  1.00  0.00           H  
ATOM   1176 HD12 LEU    73      36.461  51.268  25.799  1.00  0.00           H  
ATOM   1177 HD13 LEU    73      38.215  51.161  25.622  1.00  0.00           H  
ATOM   1178  CD2 LEU    73      36.015  48.786  26.756  1.00  0.00           C  
ATOM   1179 HD21 LEU    73      35.902  48.210  25.839  1.00  0.00           H  
ATOM   1180 HD22 LEU    73      35.961  48.128  27.621  1.00  0.00           H  
ATOM   1181 HD23 LEU    73      35.195  49.502  26.831  1.00  0.00           H  
ATOM   1182  C   LEU    73      39.803  46.505  27.255  1.00  0.00           C  
ATOM   1183  O   LEU    73      41.023  46.671  27.291  1.00  0.00           O  
ATOM   1184  N   GLY    74      39.276  45.324  26.921  1.00  0.00           N  
ATOM   1185  H   GLY    74      38.272  45.254  26.878  1.00  0.00           H  
ATOM   1186  CA  GLY    74      40.062  44.112  26.641  1.00  0.00           C  
ATOM   1187  HA2 GLY    74      39.399  43.342  26.247  1.00  0.00           H  
ATOM   1188  HA3 GLY    74      40.796  44.348  25.869  1.00  0.00           H  
ATOM   1189  C   GLY    74      40.828  43.506  27.834  1.00  0.00           C  
ATOM   1190  O   GLY    74      41.193  42.337  27.776  1.00  0.00           O  
ATOM   1191  N   VAL    75      41.058  44.256  28.920  1.00  0.00           N  
ATOM   1192  H   VAL    75      40.786  45.231  28.887  1.00  0.00           H  
ATOM   1193  CA  VAL    75      41.784  43.778  30.111  1.00  0.00           C  
ATOM   1194  HA  VAL    75      42.717  43.321  29.784  1.00  0.00           H  
ATOM   1195  CB  VAL    75      42.139  44.932  31.067  1.00  0.00           C  
ATOM   1196  HB  VAL    75      41.223  45.439  31.370  1.00  0.00           H  
ATOM   1197  CG1 VAL    75      42.855  44.450  32.329  1.00  0.00           C  
ATOM   1198 HG11 VAL    75      43.166  45.309  32.917  1.00  0.00           H  
ATOM   1199 HG12 VAL    75      42.190  43.844  32.941  1.00  0.00           H  
ATOM   1200 HG13 VAL    75      43.741  43.873  32.066  1.00  0.00           H  
ATOM   1201  CG2 VAL    75      43.065  45.941  30.391  1.00  0.00           C  
ATOM   1202 HG21 VAL    75      42.598  46.326  29.489  1.00  0.00           H  
ATOM   1203 HG22 VAL    75      43.249  46.786  31.054  1.00  0.00           H  
ATOM   1204 HG23 VAL    75      44.020  45.476  30.154  1.00  0.00           H  
ATOM   1205  C   VAL    75      40.973  42.721  30.853  1.00  0.00           C  
ATOM   1206  O   VAL    75      39.813  42.962  31.196  1.00  0.00           O  
ATOM   1207  N   ALA    76      41.600  41.581  31.142  1.00  0.00           N  
ATOM   1208  H   ALA    76      42.556  41.471  30.818  1.00  0.00           H  
ATOM   1209  CA  ALA    76      41.019  40.510  31.953  1.00  0.00           C  
ATOM   1210  HA  ALA    76      39.938  40.646  32.019  1.00  0.00           H  
ATOM   1211  CB  ALA    76      41.269  39.178  31.241  1.00  0.00           C  
ATOM   1212  HB1 ALA    76      40.864  39.210  30.228  1.00  0.00           H  
ATOM   1213  HB2 ALA    76      42.336  38.979  31.197  1.00  0.00           H  
ATOM   1214  HB3 ALA    76      40.782  38.372  31.791  1.00  0.00           H  
ATOM   1215  C   ALA    76      41.557  40.494  33.396  1.00  0.00           C  
ATOM   1216  O   ALA    76      40.868  39.992  34.283  1.00  0.00           O  
ATOM   1217  N   VAL    77      42.753  41.059  33.642  1.00  0.00           N  
ATOM   1218  H   VAL    77      43.266  41.454  32.864  1.00  0.00           H  
ATOM   1219  CA  VAL    77      43.421  41.090  34.959  1.00  0.00           C  
ATOM   1220  HA  VAL    77      42.680  40.859  35.717  1.00  0.00           H  
ATOM   1221  CB  VAL    77      44.517  40.007  35.068  1.00  0.00           C  
ATOM   1222  HB  VAL    77      45.318  40.242  34.368  1.00  0.00           H  
ATOM   1223  CG1 VAL    77      45.113  39.948  36.482  1.00  0.00           C  
ATOM   1224 HG11 VAL    77      45.586  40.897  36.733  1.00  0.00           H  
ATOM   1225 HG12 VAL    77      44.333  39.730  37.211  1.00  0.00           H  
ATOM   1226 HG13 VAL    77      45.876  39.172  36.527  1.00  0.00           H  
ATOM   1227  CG2 VAL    77      43.979  38.611  34.723  1.00  0.00           C  
ATOM   1228 HG21 VAL    77      44.739  37.858  34.915  1.00  0.00           H  
ATOM   1229 HG22 VAL    77      43.101  38.378  35.321  1.00  0.00           H  
ATOM   1230 HG23 VAL    77      43.721  38.560  33.666  1.00  0.00           H  
ATOM   1231  C   VAL    77      43.991  42.485  35.261  1.00  0.00           C  
ATOM   1232  O   VAL    77      44.764  43.025  34.472  1.00  0.00           O  
ATOM   1233  N   ILE    78      43.614  43.068  36.406  1.00  0.00           N  
ATOM   1234  H   ILE    78      42.994  42.546  37.023  1.00  0.00           H  
ATOM   1235  CA  ILE    78      44.027  44.412  36.856  1.00  0.00           C  
ATOM   1236  HA  ILE    78      44.700  44.852  36.121  1.00  0.00           H  
ATOM   1237  CB  ILE    78      42.802  45.357  36.996  1.00  0.00           C  
ATOM   1238  HB  ILE    78      42.114  44.913  37.718  1.00  0.00           H  
ATOM   1239  CG2 ILE    78      43.234  46.738  37.532  1.00  0.00           C  
ATOM   1240 HG21 ILE    78      43.698  46.642  38.512  1.00  0.00           H  
ATOM   1241 HG22 ILE    78      43.946  47.203  36.849  1.00  0.00           H  
ATOM   1242 HG23 ILE    78      42.374  47.393  37.649  1.00  0.00           H  
ATOM   1243  CG1 ILE    78      42.049  45.529  35.658  1.00  0.00           C  
ATOM   1244 HG12 ILE    78      42.679  46.090  34.968  1.00  0.00           H  
ATOM   1245 HG13 ILE    78      41.852  44.550  35.225  1.00  0.00           H  
ATOM   1246  CD1 ILE    78      40.694  46.241  35.772  1.00  0.00           C  
ATOM   1247 HD11 ILE    78      40.059  45.727  36.493  1.00  0.00           H  
ATOM   1248 HD12 ILE    78      40.825  47.279  36.073  1.00  0.00           H  
ATOM   1249 HD13 ILE    78      40.204  46.232  34.799  1.00  0.00           H  
ATOM   1250  C   ILE    78      44.782  44.310  38.189  1.00  0.00           C  
ATOM   1251  O   ILE    78      44.242  43.753  39.146  1.00  0.00           O  
ATOM   1252  N   GLY    79      45.983  44.892  38.270  1.00  0.00           N  
ATOM   1253  H   GLY    79      46.359  45.322  37.429  1.00  0.00           H  
ATOM   1254  CA  GLY    79      46.704  45.124  39.525  1.00  0.00           C  
ATOM   1255  HA2 GLY    79      46.313  44.470  40.306  1.00  0.00           H  
ATOM   1256  HA3 GLY    79      47.758  44.890  39.380  1.00  0.00           H  
ATOM   1257  C   GLY    79      46.609  46.580  39.997  1.00  0.00           C  
ATOM   1258  O   GLY    79      46.819  47.497  39.201  1.00  0.00           O  
ATOM   1259  N   ILE    80      46.343  46.787  41.292  1.00  0.00           N  
ATOM   1260  H   ILE    80      46.160  45.977  41.878  1.00  0.00           H  
ATOM   1261  CA  ILE    80      46.258  48.105  41.953  1.00  0.00           C  
ATOM   1262  HA  ILE    80      46.695  48.852  41.292  1.00  0.00           H  
ATOM   1263  CB  ILE    80      44.792  48.525  42.244  1.00  0.00           C  
ATOM   1264  HB  ILE    80      44.439  47.941  43.095  1.00  0.00           H  
ATOM   1265  CG2 ILE    80      44.743  50.017  42.639  1.00  0.00           C  
ATOM   1266 HG21 ILE    80      43.734  50.302  42.934  1.00  0.00           H  
ATOM   1267 HG22 ILE    80      45.387  50.217  43.495  1.00  0.00           H  
ATOM   1268 HG23 ILE    80      45.056  50.642  41.801  1.00  0.00           H  
ATOM   1269  CG1 ILE    80      43.843  48.230  41.057  1.00  0.00           C  
ATOM   1270 HG12 ILE    80      44.229  48.711  40.158  1.00  0.00           H  
ATOM   1271 HG13 ILE    80      43.825  47.154  40.886  1.00  0.00           H  
ATOM   1272  CD1 ILE    80      42.386  48.662  41.267  1.00  0.00           C  
ATOM   1273 HD11 ILE    80      42.300  49.748  41.223  1.00  0.00           H  
ATOM   1274 HD12 ILE    80      41.770  48.230  40.479  1.00  0.00           H  
ATOM   1275 HD13 ILE    80      42.026  48.302  42.231  1.00  0.00           H  
ATOM   1276  C   ILE    80      47.076  48.083  43.252  1.00  0.00           C  
ATOM   1277  O   ILE    80      47.017  47.106  43.996  1.00  0.00           O  
ATOM   1278  N   ASP    81      47.824  49.152  43.534  1.00  0.00           N  
ATOM   1279  H   ASP    81      47.850  49.899  42.851  1.00  0.00           H  
ATOM   1280  CA  ASP    81      48.728  49.268  44.688  1.00  0.00           C  
ATOM   1281  HA  ASP    81      48.442  48.514  45.423  1.00  0.00           H  
ATOM   1282  CB  ASP    81      50.154  48.945  44.214  1.00  0.00           C  
ATOM   1283  HB2 ASP    81      50.113  48.081  43.548  1.00  0.00           H  
ATOM   1284  HB3 ASP    81      50.532  49.791  43.635  1.00  0.00           H  
ATOM   1285  CG  ASP    81      51.147  48.618  45.333  1.00  0.00           C  
ATOM   1286  OD1 ASP    81      50.776  48.541  46.527  1.00  0.00           O  
ATOM   1287  OD2 ASP    81      52.349  48.441  45.020  1.00  0.00           O  
ATOM   1288  C   ASP    81      48.630  50.642  45.392  1.00  0.00           C  
ATOM   1289  O   ASP    81      48.411  51.673  44.748  1.00  0.00           O  
ATOM   1290  N   GLU    82      48.754  50.630  46.724  1.00  0.00           N  
ATOM   1291  H   GLU    82      49.053  49.753  47.132  1.00  0.00           H  
ATOM   1292  CA  GLU    82      48.341  51.702  47.650  1.00  0.00           C  
ATOM   1293  HA  GLU    82      48.399  51.279  48.653  1.00  0.00           H  
ATOM   1294  CB  GLU    82      49.346  52.874  47.628  1.00  0.00           C  
ATOM   1295  HB2 GLU    82      49.602  53.111  46.598  1.00  0.00           H  
ATOM   1296  HB3 GLU    82      48.911  53.758  48.089  1.00  0.00           H  
ATOM   1297  CG  GLU    82      50.621  52.522  48.407  1.00  0.00           C  
ATOM   1298  HG2 GLU    82      50.396  52.536  49.477  1.00  0.00           H  
ATOM   1299  HG3 GLU    82      50.933  51.506  48.152  1.00  0.00           H  
ATOM   1300  CD  GLU    82      51.785  53.465  48.083  1.00  0.00           C  
ATOM   1301  OE1 GLU    82      52.189  54.287  48.942  1.00  0.00           O  
ATOM   1302  OE2 GLU    82      52.396  53.305  47.003  1.00  0.00           O  
ATOM   1303  C   GLU    82      46.847  52.081  47.495  1.00  0.00           C  
ATOM   1304  O   GLU    82      46.446  53.245  47.586  1.00  0.00           O  
ATOM   1305  N   GLY    83      45.999  51.069  47.262  1.00  0.00           N  
ATOM   1306  H   GLY    83      46.393  50.133  47.225  1.00  0.00           H  
ATOM   1307  CA  GLY    83      44.579  51.222  46.928  1.00  0.00           C  
ATOM   1308  HA2 GLY    83      44.489  51.685  45.947  1.00  0.00           H  
ATOM   1309  HA3 GLY    83      44.139  50.227  46.867  1.00  0.00           H  
ATOM   1310  C   GLY    83      43.746  52.026  47.936  1.00  0.00           C  
ATOM   1311  O   GLY    83      42.710  52.580  47.567  1.00  0.00           O  
ATOM   1312  N   GLN    84      44.180  52.121  49.197  1.00  0.00           N  
ATOM   1313  H   GLN    84      45.078  51.702  49.427  1.00  0.00           H  
ATOM   1314  CA  GLN    84      43.435  52.785  50.269  1.00  0.00           C  
ATOM   1315  HA  GLN    84      42.437  52.353  50.274  1.00  0.00           H  
ATOM   1316  CB  GLN    84      44.086  52.485  51.631  1.00  0.00           C  
ATOM   1317  HB2 GLN    84      43.388  52.834  52.387  1.00  0.00           H  
ATOM   1318  HB3 GLN    84      44.177  51.409  51.775  1.00  0.00           H  
ATOM   1319  CG  GLN    84      45.441  53.170  51.911  1.00  0.00           C  
ATOM   1320  HG2 GLN    84      45.476  54.177  51.500  1.00  0.00           H  
ATOM   1321  HG3 GLN    84      45.541  53.265  52.989  1.00  0.00           H  
ATOM   1322  CD  GLN    84      46.656  52.389  51.427  1.00  0.00           C  
ATOM   1323  OE1 GLN    84      46.587  51.502  50.594  1.00  0.00           O  
ATOM   1324  NE2 GLN    84      47.814  52.648  51.980  1.00  0.00           N  
ATOM   1325 HE21 GLN    84      47.923  53.413  52.625  1.00  0.00           H  
ATOM   1326 HE22 GLN    84      48.597  52.110  51.643  1.00  0.00           H  
ATOM   1327  C   GLN    84      43.242  54.299  50.087  1.00  0.00           C  
ATOM   1328  O   GLN    84      42.354  54.860  50.733  1.00  0.00           O  
ATOM   1329  N   PHE    85      44.058  54.967  49.263  1.00  0.00           N  
ATOM   1330  H   PHE    85      44.810  54.462  48.807  1.00  0.00           H  
ATOM   1331  CA  PHE    85      43.949  56.413  49.032  1.00  0.00           C  
ATOM   1332  HA  PHE    85      43.537  56.890  49.922  1.00  0.00           H  
ATOM   1333  CB  PHE    85      45.338  56.999  48.782  1.00  0.00           C  
ATOM   1334  HB2 PHE    85      45.718  56.604  47.839  1.00  0.00           H  
ATOM   1335  HB3 PHE    85      45.231  58.078  48.685  1.00  0.00           H  
ATOM   1336  CG  PHE    85      46.346  56.734  49.874  1.00  0.00           C  
ATOM   1337  CD1 PHE    85      46.238  57.404  51.106  1.00  0.00           C  
ATOM   1338  HD1 PHE    85      45.450  58.126  51.263  1.00  0.00           H  
ATOM   1339  CE1 PHE    85      47.164  57.143  52.127  1.00  0.00           C  
ATOM   1340  HE1 PHE    85      47.094  57.664  53.071  1.00  0.00           H  
ATOM   1341  CZ  PHE    85      48.199  56.220  51.911  1.00  0.00           C  
ATOM   1342  HZ  PHE    85      48.913  56.030  52.690  1.00  0.00           H  
ATOM   1343  CE2 PHE    85      48.327  55.572  50.673  1.00  0.00           C  
ATOM   1344  HE2 PHE    85      49.142  54.884  50.502  1.00  0.00           H  
ATOM   1345  CD2 PHE    85      47.397  55.829  49.654  1.00  0.00           C  
ATOM   1346  HD2 PHE    85      47.498  55.343  48.695  1.00  0.00           H  
ATOM   1347  C   PHE    85      43.036  56.793  47.861  1.00  0.00           C  
ATOM   1348  O   PHE    85      42.631  57.948  47.748  1.00  0.00           O  
ATOM   1349  N   PHE    86      42.724  55.855  46.963  1.00  0.00           N  
ATOM   1350  H   PHE    86      42.999  54.897  47.140  1.00  0.00           H  
ATOM   1351  CA  PHE    86      41.863  56.129  45.810  1.00  0.00           C  
ATOM   1352  HA  PHE    86      42.156  57.075  45.359  1.00  0.00           H  
ATOM   1353  CB  PHE    86      42.024  55.031  44.745  1.00  0.00           C  
ATOM   1354  HB2 PHE    86      41.742  54.087  45.196  1.00  0.00           H  
ATOM   1355  HB3 PHE    86      41.311  55.230  43.944  1.00  0.00           H  
ATOM   1356  CG  PHE    86      43.395  54.803  44.132  1.00  0.00           C  
ATOM   1357  CD1 PHE    86      43.611  55.074  42.769  1.00  0.00           C  
ATOM   1358  HD1 PHE    86      42.844  55.558  42.186  1.00  0.00           H  
ATOM   1359  CE1 PHE    86      44.804  54.671  42.145  1.00  0.00           C  
ATOM   1360  HE1 PHE    86      44.948  54.854  41.094  1.00  0.00           H  
ATOM   1361  CZ  PHE    86      45.792  53.996  42.878  1.00  0.00           C  
ATOM   1362  HZ  PHE    86      46.700  53.666  42.396  1.00  0.00           H  
ATOM   1363  CE2 PHE    86      45.591  53.745  44.243  1.00  0.00           C  
ATOM   1364  HE2 PHE    86      46.343  53.214  44.810  1.00  0.00           H  
ATOM   1365  CD2 PHE    86      44.403  54.155  44.869  1.00  0.00           C  
ATOM   1366  HD2 PHE    86      44.257  53.934  45.913  1.00  0.00           H  
ATOM   1367  C   PHE    86      40.391  56.189  46.273  1.00  0.00           C  
ATOM   1368  O   PHE    86      39.896  55.176  46.773  1.00  0.00           O  
ATOM   1369  N   PRO    87      39.643  57.295  46.075  1.00  0.00           N  
ATOM   1370  CD  PRO    87      40.082  58.597  45.596  1.00  0.00           C  
ATOM   1371  HD2 PRO    87      40.055  58.612  44.506  1.00  0.00           H  
ATOM   1372  HD3 PRO    87      41.077  58.856  45.956  1.00  0.00           H  
ATOM   1373  CG  PRO    87      39.059  59.585  46.151  1.00  0.00           C  
ATOM   1374  HG2 PRO    87      38.988  60.482  45.534  1.00  0.00           H  
ATOM   1375  HG3 PRO    87      39.317  59.842  47.179  1.00  0.00           H  
ATOM   1376  CB  PRO    87      37.763  58.774  46.131  1.00  0.00           C  
ATOM   1377  HB2 PRO    87      37.327  58.825  45.131  1.00  0.00           H  
ATOM   1378  HB3 PRO    87      37.049  59.137  46.871  1.00  0.00           H  
ATOM   1379  CA  PRO    87      38.224  57.344  46.446  1.00  0.00           C  
ATOM   1380  HA  PRO    87      38.131  57.159  47.517  1.00  0.00           H  
ATOM   1381  C   PRO    87      37.399  56.297  45.686  1.00  0.00           C  
ATOM   1382  O   PRO    87      36.588  55.580  46.266  1.00  0.00           O  
ATOM   1383  N   ASP    88      37.671  56.168  44.387  1.00  0.00           N  
ATOM   1384  H   ASP    88      38.277  56.865  43.982  1.00  0.00           H  
ATOM   1385  CA  ASP    88      36.979  55.281  43.454  1.00  0.00           C  
ATOM   1386  HA  ASP    88      35.905  55.443  43.560  1.00  0.00           H  
ATOM   1387  CB  ASP    88      37.386  55.640  42.010  1.00  0.00           C  
ATOM   1388  HB2 ASP    88      38.450  55.424  41.904  1.00  0.00           H  
ATOM   1389  HB3 ASP    88      36.841  54.993  41.320  1.00  0.00           H  
ATOM   1390  CG  ASP    88      37.169  57.089  41.556  1.00  0.00           C  
ATOM   1391  OD1 ASP    88      37.351  57.336  40.343  1.00  0.00           O  
ATOM   1392  OD2 ASP    88      36.851  57.985  42.366  1.00  0.00           O  
ATOM   1393  C   ASP    88      37.233  53.777  43.687  1.00  0.00           C  
ATOM   1394  O   ASP    88      36.627  52.965  42.989  1.00  0.00           O  
ATOM   1395  N   ILE    89      38.122  53.382  44.615  1.00  0.00           N  
ATOM   1396  H   ILE    89      38.535  54.085  45.216  1.00  0.00           H  
ATOM   1397  CA  ILE    89      38.610  51.995  44.741  1.00  0.00           C  
ATOM   1398  HA  ILE    89      39.133  51.756  43.819  1.00  0.00           H  
ATOM   1399  CB  ILE    89      39.624  51.873  45.910  1.00  0.00           C  
ATOM   1400  HB  ILE    89      40.356  52.660  45.783  1.00  0.00           H  
ATOM   1401  CG2 ILE    89      38.997  52.083  47.301  1.00  0.00           C  
ATOM   1402 HG21 ILE    89      38.391  52.989  47.309  1.00  0.00           H  
ATOM   1403 HG22 ILE    89      38.387  51.227  47.584  1.00  0.00           H  
ATOM   1404 HG23 ILE    89      39.795  52.210  48.035  1.00  0.00           H  
ATOM   1405  CG1 ILE    89      40.397  50.535  45.926  1.00  0.00           C  
ATOM   1406 HG12 ILE    89      41.019  50.501  46.821  1.00  0.00           H  
ATOM   1407 HG13 ILE    89      39.702  49.697  45.974  1.00  0.00           H  
ATOM   1408  CD1 ILE    89      41.328  50.353  44.720  1.00  0.00           C  
ATOM   1409 HD11 ILE    89      41.914  49.443  44.851  1.00  0.00           H  
ATOM   1410 HD12 ILE    89      40.750  50.263  43.800  1.00  0.00           H  
ATOM   1411 HD13 ILE    89      42.007  51.203  44.643  1.00  0.00           H  
ATOM   1412  C   ILE    89      37.485  50.965  44.869  1.00  0.00           C  
ATOM   1413  O   ILE    89      37.579  49.890  44.283  1.00  0.00           O  
ATOM   1414  N   VAL    90      36.435  51.288  45.628  1.00  0.00           N  
ATOM   1415  H   VAL    90      36.397  52.228  45.996  1.00  0.00           H  
ATOM   1416  CA  VAL    90      35.363  50.359  46.000  1.00  0.00           C  
ATOM   1417  HA  VAL    90      35.815  49.440  46.367  1.00  0.00           H  
ATOM   1418  CB  VAL    90      34.502  50.966  47.135  1.00  0.00           C  
ATOM   1419  HB  VAL    90      33.966  51.835  46.754  1.00  0.00           H  
ATOM   1420  CG1 VAL    90      33.486  49.953  47.661  1.00  0.00           C  
ATOM   1421 HG11 VAL    90      33.993  49.073  48.053  1.00  0.00           H  
ATOM   1422 HG12 VAL    90      32.877  50.412  48.440  1.00  0.00           H  
ATOM   1423 HG13 VAL    90      32.811  49.660  46.856  1.00  0.00           H  
ATOM   1424  CG2 VAL    90      35.359  51.437  48.324  1.00  0.00           C  
ATOM   1425 HG21 VAL    90      35.962  50.615  48.705  1.00  0.00           H  
ATOM   1426 HG22 VAL    90      36.008  52.259  48.023  1.00  0.00           H  
ATOM   1427 HG23 VAL    90      34.711  51.810  49.116  1.00  0.00           H  
ATOM   1428  C   VAL    90      34.539  50.002  44.760  1.00  0.00           C  
ATOM   1429  O   VAL    90      34.571  48.867  44.274  1.00  0.00           O  
ATOM   1430  N   GLU    91      33.903  51.026  44.188  1.00  0.00           N  
ATOM   1431  H   GLU    91      33.924  51.917  44.660  1.00  0.00           H  
ATOM   1432  CA  GLU    91      33.029  50.907  43.021  1.00  0.00           C  
ATOM   1433  HA  GLU    91      32.291  50.123  43.212  1.00  0.00           H  
ATOM   1434  CB  GLU    91      32.284  52.237  42.797  1.00  0.00           C  
ATOM   1435  HB2 GLU    91      32.983  52.978  42.402  1.00  0.00           H  
ATOM   1436  HB3 GLU    91      31.517  52.071  42.039  1.00  0.00           H  
ATOM   1437  CG  GLU    91      31.615  52.834  44.050  1.00  0.00           C  
ATOM   1438  HG2 GLU    91      32.391  53.327  44.642  1.00  0.00           H  
ATOM   1439  HG3 GLU    91      30.906  53.604  43.736  1.00  0.00           H  
ATOM   1440  CD  GLU    91      30.897  51.794  44.925  1.00  0.00           C  
ATOM   1441  OE1 GLU    91      31.038  51.893  46.165  1.00  0.00           O  
ATOM   1442  OE2 GLU    91      30.241  50.898  44.347  1.00  0.00           O  
ATOM   1443  C   GLU    91      33.787  50.516  41.748  1.00  0.00           C  
ATOM   1444  O   GLU    91      33.234  49.822  40.898  1.00  0.00           O  
ATOM   1445  N   PHE    92      35.062  50.902  41.597  1.00  0.00           N  
ATOM   1446  H   PHE    92      35.490  51.494  42.302  1.00  0.00           H  
ATOM   1447  CA  PHE    92      35.863  50.470  40.451  1.00  0.00           C  
ATOM   1448  HA  PHE    92      35.301  50.674  39.539  1.00  0.00           H  
ATOM   1449  CB  PHE    92      37.180  51.250  40.380  1.00  0.00           C  
ATOM   1450  HB2 PHE    92      36.953  52.312  40.286  1.00  0.00           H  
ATOM   1451  HB3 PHE    92      37.733  51.107  41.310  1.00  0.00           H  
ATOM   1452  CG  PHE    92      38.056  50.831  39.212  1.00  0.00           C  
ATOM   1453  CD1 PHE    92      37.805  51.343  37.925  1.00  0.00           C  
ATOM   1454  HD1 PHE    92      36.998  52.044  37.767  1.00  0.00           H  
ATOM   1455  CE1 PHE    92      38.627  50.977  36.845  1.00  0.00           C  
ATOM   1456  HE1 PHE    92      38.449  51.403  35.870  1.00  0.00           H  
ATOM   1457  CZ  PHE    92      39.697  50.089  37.043  1.00  0.00           C  
ATOM   1458  HZ  PHE    92      40.336  49.821  36.213  1.00  0.00           H  
ATOM   1459  CE2 PHE    92      39.939  49.561  38.323  1.00  0.00           C  
ATOM   1460  HE2 PHE    92      40.760  48.878  38.477  1.00  0.00           H  
ATOM   1461  CD2 PHE    92      39.124  49.933  39.407  1.00  0.00           C  
ATOM   1462  HD2 PHE    92      39.324  49.535  40.393  1.00  0.00           H  
ATOM   1463  C   PHE    92      36.123  48.962  40.489  1.00  0.00           C  
ATOM   1464  O   PHE    92      35.938  48.286  39.476  1.00  0.00           O  
ATOM   1465  N   CYS    93      36.519  48.410  41.642  1.00  0.00           N  
ATOM   1466  H   CYS    93      36.605  48.992  42.467  1.00  0.00           H  
ATOM   1467  CA  CYS    93      36.768  46.975  41.766  1.00  0.00           C  
ATOM   1468  HA  CYS    93      37.457  46.672  40.979  1.00  0.00           H  
ATOM   1469  CB  CYS    93      37.422  46.683  43.120  1.00  0.00           C  
ATOM   1470  HB2 CYS    93      36.794  47.086  43.918  1.00  0.00           H  
ATOM   1471  HB3 CYS    93      37.523  45.603  43.240  1.00  0.00           H  
ATOM   1472  SG  CYS    93      39.073  47.432  43.208  1.00  0.00           S  
ATOM   1473  HG  CYS    93      38.642  48.679  43.462  1.00  0.00           H  
ATOM   1474  C   CYS    93      35.475  46.167  41.567  1.00  0.00           C  
ATOM   1475  O   CYS    93      35.479  45.199  40.809  1.00  0.00           O  
ATOM   1476  N   GLU    94      34.368  46.609  42.170  1.00  0.00           N  
ATOM   1477  H   GLU    94      34.443  47.412  42.789  1.00  0.00           H  
ATOM   1478  CA  GLU    94      33.038  46.014  42.004  1.00  0.00           C  
ATOM   1479  HA  GLU    94      33.099  44.961  42.264  1.00  0.00           H  
ATOM   1480  CB  GLU    94      32.082  46.708  42.992  1.00  0.00           C  
ATOM   1481  HB2 GLU    94      32.462  46.568  44.005  1.00  0.00           H  
ATOM   1482  HB3 GLU    94      32.086  47.778  42.783  1.00  0.00           H  
ATOM   1483  CG  GLU    94      30.624  46.229  42.944  1.00  0.00           C  
ATOM   1484  HG2 GLU    94      30.052  46.810  43.670  1.00  0.00           H  
ATOM   1485  HG3 GLU    94      30.211  46.442  41.956  1.00  0.00           H  
ATOM   1486  CD  GLU    94      30.429  44.742  43.254  1.00  0.00           C  
ATOM   1487  OE1 GLU    94      29.289  44.243  43.116  1.00  0.00           O  
ATOM   1488  OE2 GLU    94      31.378  44.022  43.640  1.00  0.00           O  
ATOM   1489  C   GLU    94      32.523  46.073  40.556  1.00  0.00           C  
ATOM   1490  O   GLU    94      32.125  45.048  39.995  1.00  0.00           O  
ATOM   1491  N   ALA    95      32.577  47.238  39.906  1.00  0.00           N  
ATOM   1492  H   ALA    95      32.881  48.067  40.409  1.00  0.00           H  
ATOM   1493  CA  ALA    95      32.144  47.400  38.518  1.00  0.00           C  
ATOM   1494  HA  ALA    95      31.131  47.005  38.430  1.00  0.00           H  
ATOM   1495  CB  ALA    95      32.105  48.893  38.175  1.00  0.00           C  
ATOM   1496  HB1 ALA    95      31.441  49.414  38.866  1.00  0.00           H  
ATOM   1497  HB2 ALA    95      33.106  49.322  38.249  1.00  0.00           H  
ATOM   1498  HB3 ALA    95      31.733  49.027  37.159  1.00  0.00           H  
ATOM   1499  C   ALA    95      33.028  46.626  37.528  1.00  0.00           C  
ATOM   1500  O   ALA    95      32.505  46.014  36.597  1.00  0.00           O  
ATOM   1501  N   MET    96      34.351  46.595  37.724  1.00  0.00           N  
ATOM   1502  H   MET    96      34.738  47.105  38.514  1.00  0.00           H  
ATOM   1503  CA  MET    96      35.259  45.802  36.888  1.00  0.00           C  
ATOM   1504  HA  MET    96      35.019  45.985  35.842  1.00  0.00           H  
ATOM   1505  CB  MET    96      36.717  46.222  37.127  1.00  0.00           C  
ATOM   1506  HB2 MET    96      36.924  46.208  38.197  1.00  0.00           H  
ATOM   1507  HB3 MET    96      37.377  45.494  36.659  1.00  0.00           H  
ATOM   1508  CG  MET    96      37.057  47.611  36.563  1.00  0.00           C  
ATOM   1509  HG2 MET    96      36.453  48.368  37.063  1.00  0.00           H  
ATOM   1510  HG3 MET    96      38.098  47.813  36.814  1.00  0.00           H  
ATOM   1511  SD  MET    96      36.875  47.817  34.763  1.00  0.00           S  
ATOM   1512  CE  MET    96      35.258  48.638  34.688  1.00  0.00           C  
ATOM   1513  HE1 MET    96      35.006  48.847  33.649  1.00  0.00           H  
ATOM   1514  HE2 MET    96      34.487  48.000  35.120  1.00  0.00           H  
ATOM   1515  HE3 MET    96      35.299  49.578  35.241  1.00  0.00           H  
ATOM   1516  C   MET    96      35.083  44.295  37.101  1.00  0.00           C  
ATOM   1517  O   MET    96      35.119  43.542  36.128  1.00  0.00           O  
ATOM   1518  N   ALA    97      34.843  43.844  38.336  1.00  0.00           N  
ATOM   1519  H   ALA    97      34.855  44.499  39.114  1.00  0.00           H  
ATOM   1520  CA  ALA    97      34.564  42.438  38.623  1.00  0.00           C  
ATOM   1521  HA  ALA    97      35.309  41.830  38.112  1.00  0.00           H  
ATOM   1522  CB  ALA    97      34.723  42.196  40.121  1.00  0.00           C  
ATOM   1523  HB1 ALA    97      35.747  42.433  40.410  1.00  0.00           H  
ATOM   1524  HB2 ALA    97      34.032  42.830  40.679  1.00  0.00           H  
ATOM   1525  HB3 ALA    97      34.527  41.148  40.348  1.00  0.00           H  
ATOM   1526  C   ALA    97      33.188  41.987  38.109  1.00  0.00           C  
ATOM   1527  O   ALA    97      33.089  40.896  37.546  1.00  0.00           O  
ATOM   1528  N   ASN    98      32.147  42.822  38.202  1.00  0.00           N  
ATOM   1529  H   ASN    98      32.262  43.693  38.714  1.00  0.00           H  
ATOM   1530  CA  ASN    98      30.851  42.525  37.578  1.00  0.00           C  
ATOM   1531  HA  ASN    98      30.592  41.489  37.815  1.00  0.00           H  
ATOM   1532  CB  ASN    98      29.756  43.422  38.185  1.00  0.00           C  
ATOM   1533  HB2 ASN    98      30.035  44.468  38.058  1.00  0.00           H  
ATOM   1534  HB3 ASN    98      28.818  43.248  37.657  1.00  0.00           H  
ATOM   1535  CG  ASN    98      29.508  43.147  39.667  1.00  0.00           C  
ATOM   1536  OD1 ASN    98      29.824  42.089  40.196  1.00  0.00           O  
ATOM   1537  ND2 ASN    98      28.952  44.098  40.379  1.00  0.00           N  
ATOM   1538 HD21 ASN    98      28.767  44.998  39.981  1.00  0.00           H  
ATOM   1539 HD22 ASN    98      28.927  43.970  41.393  1.00  0.00           H  
ATOM   1540  C   ASN    98      30.934  42.588  36.037  1.00  0.00           C  
ATOM   1541  O   ASN    98      30.298  41.782  35.366  1.00  0.00           O  
ATOM   1542  N   ALA    99      31.815  43.424  35.473  1.00  0.00           N  
ATOM   1543  H   ALA    99      32.234  44.139  36.057  1.00  0.00           H  
ATOM   1544  CA  ALA    99      32.259  43.367  34.073  1.00  0.00           C  
ATOM   1545  HA  ALA    99      31.376  43.179  33.460  1.00  0.00           H  
ATOM   1546  CB  ALA    99      32.812  44.743  33.680  1.00  0.00           C  
ATOM   1547  HB1 ALA    99      33.733  44.941  34.228  1.00  0.00           H  
ATOM   1548  HB2 ALA    99      33.022  44.765  32.610  1.00  0.00           H  
ATOM   1549  HB3 ALA    99      32.080  45.519  33.909  1.00  0.00           H  
ATOM   1550  C   ALA    99      33.257  42.217  33.757  1.00  0.00           C  
ATOM   1551  O   ALA    99      33.975  42.268  32.753  1.00  0.00           O  
ATOM   1552  N   GLY   100      33.323  41.183  34.605  1.00  0.00           N  
ATOM   1553  H   GLY   100      32.752  41.223  35.440  1.00  0.00           H  
ATOM   1554  CA  GLY   100      34.002  39.915  34.325  1.00  0.00           C  
ATOM   1555  HA2 GLY   100      33.569  39.151  34.970  1.00  0.00           H  
ATOM   1556  HA3 GLY   100      33.805  39.633  33.290  1.00  0.00           H  
ATOM   1557  C   GLY   100      35.522  39.887  34.527  1.00  0.00           C  
ATOM   1558  O   GLY   100      36.147  38.893  34.159  1.00  0.00           O  
ATOM   1559  N   LYS   101      36.136  40.934  35.092  1.00  0.00           N  
ATOM   1560  H   LYS   101      35.563  41.710  35.414  1.00  0.00           H  
ATOM   1561  CA  LYS   101      37.596  41.031  35.272  1.00  0.00           C  
ATOM   1562  HA  LYS   101      38.078  40.429  34.498  1.00  0.00           H  
ATOM   1563  CB  LYS   101      38.065  42.484  35.109  1.00  0.00           C  
ATOM   1564  HB2 LYS   101      37.722  43.073  35.961  1.00  0.00           H  
ATOM   1565  HB3 LYS   101      39.156  42.504  35.096  1.00  0.00           H  
ATOM   1566  CG  LYS   101      37.533  43.106  33.811  1.00  0.00           C  
ATOM   1567  HG2 LYS   101      37.818  42.472  32.971  1.00  0.00           H  
ATOM   1568  HG3 LYS   101      36.446  43.169  33.849  1.00  0.00           H  
ATOM   1569  CD  LYS   101      38.082  44.519  33.605  1.00  0.00           C  
ATOM   1570  HD2 LYS   101      37.938  45.094  34.517  1.00  0.00           H  
ATOM   1571  HD3 LYS   101      39.151  44.472  33.389  1.00  0.00           H  
ATOM   1572  CE  LYS   101      37.345  45.230  32.469  1.00  0.00           C  
ATOM   1573  HE2 LYS   101      36.284  45.316  32.722  1.00  0.00           H  
ATOM   1574  HE3 LYS   101      37.754  46.241  32.378  1.00  0.00           H  
ATOM   1575  NZ  LYS   101      37.518  44.514  31.187  1.00  0.00           N  
ATOM   1576  HZ1 LYS   101      37.738  45.190  30.462  1.00  0.00           H  
ATOM   1577  HZ2 LYS   101      38.335  43.910  31.249  1.00  0.00           H  
ATOM   1578  HZ3 LYS   101      36.712  43.951  30.955  1.00  0.00           H  
ATOM   1579  C   LYS   101      38.058  40.475  36.618  1.00  0.00           C  
ATOM   1580  O   LYS   101      37.335  40.529  37.611  1.00  0.00           O  
ATOM   1581  N   THR   102      39.291  39.977  36.669  1.00  0.00           N  
ATOM   1582  H   THR   102      39.832  39.966  35.810  1.00  0.00           H  
ATOM   1583  CA  THR   102      39.994  39.689  37.924  1.00  0.00           C  
ATOM   1584  HA  THR   102      39.279  39.389  38.688  1.00  0.00           H  
ATOM   1585  CB  THR   102      40.992  38.541  37.710  1.00  0.00           C  
ATOM   1586  HB  THR   102      41.550  38.734  36.795  1.00  0.00           H  
ATOM   1587  CG2 THR   102      41.993  38.346  38.853  1.00  0.00           C  
ATOM   1588 HG21 THR   102      42.584  37.448  38.670  1.00  0.00           H  
ATOM   1589 HG22 THR   102      42.676  39.193  38.898  1.00  0.00           H  
ATOM   1590 HG23 THR   102      41.474  38.258  39.806  1.00  0.00           H  
ATOM   1591  OG1 THR   102      40.293  37.320  37.568  1.00  0.00           O  
ATOM   1592  HG1 THR   102      39.398  37.548  37.250  1.00  0.00           H  
ATOM   1593  C   THR   102      40.704  40.957  38.395  1.00  0.00           C  
ATOM   1594  O   THR   102      41.598  41.444  37.707  1.00  0.00           O  
ATOM   1595  N   VAL   103      40.350  41.479  39.566  1.00  0.00           N  
ATOM   1596  H   VAL   103      39.579  41.050  40.072  1.00  0.00           H  
ATOM   1597  CA  VAL   103      41.021  42.624  40.200  1.00  0.00           C  
ATOM   1598  HA  VAL   103      41.739  43.046  39.496  1.00  0.00           H  
ATOM   1599  CB  VAL   103      40.030  43.750  40.563  1.00  0.00           C  
ATOM   1600  HB  VAL   103      39.406  43.429  41.399  1.00  0.00           H  
ATOM   1601  CG1 VAL   103      40.798  45.013  40.973  1.00  0.00           C  
ATOM   1602 HG11 VAL   103      41.318  44.851  41.916  1.00  0.00           H  
ATOM   1603 HG12 VAL   103      41.520  45.288  40.203  1.00  0.00           H  
ATOM   1604 HG13 VAL   103      40.103  45.838  41.111  1.00  0.00           H  
ATOM   1605  CG2 VAL   103      39.104  44.119  39.393  1.00  0.00           C  
ATOM   1606 HG21 VAL   103      39.695  44.400  38.523  1.00  0.00           H  
ATOM   1607 HG22 VAL   103      38.464  43.273  39.139  1.00  0.00           H  
ATOM   1608 HG23 VAL   103      38.459  44.949  39.680  1.00  0.00           H  
ATOM   1609  C   VAL   103      41.796  42.157  41.432  1.00  0.00           C  
ATOM   1610  O   VAL   103      41.276  41.374  42.228  1.00  0.00           O  
ATOM   1611  N   ILE   104      43.022  42.658  41.604  1.00  0.00           N  
ATOM   1612  H   ILE   104      43.402  43.265  40.882  1.00  0.00           H  
ATOM   1613  CA  ILE   104      43.883  42.387  42.760  1.00  0.00           C  
ATOM   1614  HA  ILE   104      43.294  41.882  43.525  1.00  0.00           H  
ATOM   1615  CB  ILE   104      45.057  41.450  42.386  1.00  0.00           C  
ATOM   1616  HB  ILE   104      45.742  42.003  41.743  1.00  0.00           H  
ATOM   1617  CG2 ILE   104      45.812  41.038  43.667  1.00  0.00           C  
ATOM   1618 HG21 ILE   104      46.100  41.917  44.245  1.00  0.00           H  
ATOM   1619 HG22 ILE   104      45.180  40.406  44.290  1.00  0.00           H  
ATOM   1620 HG23 ILE   104      46.727  40.504  43.414  1.00  0.00           H  
ATOM   1621  CG1 ILE   104      44.578  40.206  41.599  1.00  0.00           C  
ATOM   1622 HG12 ILE   104      43.824  39.673  42.179  1.00  0.00           H  
ATOM   1623 HG13 ILE   104      44.120  40.531  40.664  1.00  0.00           H  
ATOM   1624  CD1 ILE   104      45.696  39.229  41.222  1.00  0.00           C  
ATOM   1625 HD11 ILE   104      46.519  39.764  40.747  1.00  0.00           H  
ATOM   1626 HD12 ILE   104      46.053  38.709  42.110  1.00  0.00           H  
ATOM   1627 HD13 ILE   104      45.300  38.495  40.522  1.00  0.00           H  
ATOM   1628  C   ILE   104      44.373  43.718  43.342  1.00  0.00           C  
ATOM   1629  O   ILE   104      45.027  44.499  42.646  1.00  0.00           O  
ATOM   1630  N   VAL   105      44.050  43.965  44.614  1.00  0.00           N  
ATOM   1631  H   VAL   105      43.505  43.270  45.116  1.00  0.00           H  
ATOM   1632  CA  VAL   105      44.412  45.189  45.341  1.00  0.00           C  
ATOM   1633  HA  VAL   105      44.860  45.901  44.648  1.00  0.00           H  
ATOM   1634  CB  VAL   105      43.165  45.865  45.947  1.00  0.00           C  
ATOM   1635  HB  VAL   105      42.706  45.189  46.670  1.00  0.00           H  
ATOM   1636  CG1 VAL   105      43.525  47.173  46.666  1.00  0.00           C  
ATOM   1637 HG11 VAL   105      44.064  47.840  45.991  1.00  0.00           H  
ATOM   1638 HG12 VAL   105      42.620  47.671  47.014  1.00  0.00           H  
ATOM   1639 HG13 VAL   105      44.148  46.964  47.535  1.00  0.00           H  
ATOM   1640  CG2 VAL   105      42.123  46.175  44.862  1.00  0.00           C  
ATOM   1641 HG21 VAL   105      41.289  46.727  45.295  1.00  0.00           H  
ATOM   1642 HG22 VAL   105      42.573  46.767  44.066  1.00  0.00           H  
ATOM   1643 HG23 VAL   105      41.734  45.248  44.442  1.00  0.00           H  
ATOM   1644  C   VAL   105      45.438  44.880  46.429  1.00  0.00           C  
ATOM   1645  O   VAL   105      45.178  44.046  47.301  1.00  0.00           O  
ATOM   1646  N   ALA   106      46.572  45.582  46.397  1.00  0.00           N  
ATOM   1647  H   ALA   106      46.720  46.194  45.598  1.00  0.00           H  
ATOM   1648  CA  ALA   106      47.432  45.814  47.552  1.00  0.00           C  
ATOM   1649  HA  ALA   106      47.270  45.027  48.289  1.00  0.00           H  
ATOM   1650  CB  ALA   106      48.902  45.751  47.114  1.00  0.00           C  
ATOM   1651  HB1 ALA   106      49.133  44.759  46.726  1.00  0.00           H  
ATOM   1652  HB2 ALA   106      49.090  46.494  46.339  1.00  0.00           H  
ATOM   1653  HB3 ALA   106      49.549  45.964  47.967  1.00  0.00           H  
ATOM   1654  C   ALA   106      47.061  47.161  48.204  1.00  0.00           C  
ATOM   1655  O   ALA   106      46.963  48.193  47.532  1.00  0.00           O  
ATOM   1656  N   ALA   107      46.810  47.136  49.512  1.00  0.00           N  
ATOM   1657  H   ALA   107      46.847  46.251  50.008  1.00  0.00           H  
ATOM   1658  CA  ALA   107      46.445  48.319  50.287  1.00  0.00           C  
ATOM   1659  HA  ALA   107      47.031  49.170  49.940  1.00  0.00           H  
ATOM   1660  CB  ALA   107      44.952  48.609  50.072  1.00  0.00           C  
ATOM   1661  HB1 ALA   107      44.650  49.454  50.689  1.00  0.00           H  
ATOM   1662  HB2 ALA   107      44.769  48.855  49.027  1.00  0.00           H  
ATOM   1663  HB3 ALA   107      44.360  47.737  50.351  1.00  0.00           H  
ATOM   1664  C   ALA   107      46.749  48.113  51.774  1.00  0.00           C  
ATOM   1665  O   ALA   107      46.822  46.971  52.236  1.00  0.00           O  
ATOM   1666  N   LEU   108      46.878  49.193  52.546  1.00  0.00           N  
ATOM   1667  H   LEU   108      46.903  50.103  52.104  1.00  0.00           H  
ATOM   1668  CA  LEU   108      46.956  49.071  53.998  1.00  0.00           C  
ATOM   1669  HA  LEU   108      47.655  48.270  54.228  1.00  0.00           H  
ATOM   1670  CB  LEU   108      47.463  50.358  54.670  1.00  0.00           C  
ATOM   1671  HB2 LEU   108      46.859  51.188  54.305  1.00  0.00           H  
ATOM   1672  HB3 LEU   108      47.301  50.263  55.745  1.00  0.00           H  
ATOM   1673  CG  LEU   108      48.952  50.681  54.443  1.00  0.00           C  
ATOM   1674  HG  LEU   108      49.126  50.855  53.389  1.00  0.00           H  
ATOM   1675  CD1 LEU   108      49.328  51.950  55.207  1.00  0.00           C  
ATOM   1676 HD11 LEU   108      49.134  51.814  56.271  1.00  0.00           H  
ATOM   1677 HD12 LEU   108      50.383  52.166  55.055  1.00  0.00           H  
ATOM   1678 HD13 LEU   108      48.751  52.792  54.829  1.00  0.00           H  
ATOM   1679  CD2 LEU   108      49.903  49.589  54.924  1.00  0.00           C  
ATOM   1680 HD21 LEU   108      49.751  48.682  54.343  1.00  0.00           H  
ATOM   1681 HD22 LEU   108      50.931  49.899  54.753  1.00  0.00           H  
ATOM   1682 HD23 LEU   108      49.737  49.383  55.982  1.00  0.00           H  
ATOM   1683  C   LEU   108      45.605  48.631  54.562  1.00  0.00           C  
ATOM   1684  O   LEU   108      44.538  49.015  54.076  1.00  0.00           O  
ATOM   1685  N   ASP   109      45.671  47.859  55.643  1.00  0.00           N  
ATOM   1686  H   ASP   109      46.591  47.688  56.044  1.00  0.00           H  
ATOM   1687  CA  ASP   109      44.498  47.543  56.464  1.00  0.00           C  
ATOM   1688  HA  ASP   109      43.693  47.180  55.825  1.00  0.00           H  
ATOM   1689  CB  ASP   109      44.841  46.447  57.493  1.00  0.00           C  
ATOM   1690  HB2 ASP   109      44.078  46.442  58.273  1.00  0.00           H  
ATOM   1691  HB3 ASP   109      44.782  45.482  56.993  1.00  0.00           H  
ATOM   1692  CG  ASP   109      46.224  46.538  58.157  1.00  0.00           C  
ATOM   1693  OD1 ASP   109      46.700  45.474  58.600  1.00  0.00           O  
ATOM   1694  OD2 ASP   109      46.828  47.632  58.234  1.00  0.00           O  
ATOM   1695  C   ASP   109      43.978  48.805  57.165  1.00  0.00           C  
ATOM   1696  O   ASP   109      42.790  49.127  57.116  1.00  0.00           O  
ATOM   1697  N   GLY   110      44.893  49.537  57.790  1.00  0.00           N  
ATOM   1698  H   GLY   110      45.839  49.161  57.788  1.00  0.00           H  
ATOM   1699  CA  GLY   110      44.642  50.733  58.566  1.00  0.00           C  
ATOM   1700  HA2 GLY   110      43.840  51.303  58.100  1.00  0.00           H  
ATOM   1701  HA3 GLY   110      44.320  50.447  59.564  1.00  0.00           H  
ATOM   1702  C   GLY   110      45.869  51.632  58.694  1.00  0.00           C  
ATOM   1703  O   GLY   110      47.006  51.279  58.376  1.00  0.00           O  
ATOM   1704  N   THR   111      45.596  52.838  59.168  1.00  0.00           N  
ATOM   1705  H   THR   111      44.632  53.012  59.420  1.00  0.00           H  
ATOM   1706  CA  THR   111      46.549  53.925  59.400  1.00  0.00           C  
ATOM   1707  HA  THR   111      47.080  54.130  58.472  1.00  0.00           H  
ATOM   1708  CB  THR   111      45.789  55.193  59.823  1.00  0.00           C  
ATOM   1709  HB  THR   111      46.499  56.006  59.985  1.00  0.00           H  
ATOM   1710  CG2 THR   111      44.754  55.660  58.806  1.00  0.00           C  
ATOM   1711 HG21 THR   111      45.251  55.853  57.857  1.00  0.00           H  
ATOM   1712 HG22 THR   111      43.978  54.912  58.652  1.00  0.00           H  
ATOM   1713 HG23 THR   111      44.295  56.584  59.155  1.00  0.00           H  
ATOM   1714  OG1 THR   111      45.097  54.940  61.026  1.00  0.00           O  
ATOM   1715  HG1 THR   111      44.344  54.383  60.775  1.00  0.00           H  
ATOM   1716  C   THR   111      47.580  53.605  60.487  1.00  0.00           C  
ATOM   1717  O   THR   111      47.469  52.630  61.238  1.00  0.00           O  
ATOM   1718  N   PHE   112      48.543  54.507  60.664  1.00  0.00           N  
ATOM   1719  H   PHE   112      48.641  55.229  59.954  1.00  0.00           H  
ATOM   1720  CA  PHE   112      49.457  54.535  61.810  1.00  0.00           C  
ATOM   1721  HA  PHE   112      50.039  53.617  61.793  1.00  0.00           H  
ATOM   1722  CB  PHE   112      50.403  55.735  61.654  1.00  0.00           C  
ATOM   1723  HB2 PHE   112      51.267  55.553  62.293  1.00  0.00           H  
ATOM   1724  HB3 PHE   112      50.764  55.765  60.628  1.00  0.00           H  
ATOM   1725  CG  PHE   112      49.818  57.096  62.015  1.00  0.00           C  
ATOM   1726  CD1 PHE   112      49.106  57.857  61.067  1.00  0.00           C  
ATOM   1727  HD1 PHE   112      48.971  57.491  60.063  1.00  0.00           H  
ATOM   1728  CE1 PHE   112      48.582  59.116  61.410  1.00  0.00           C  
ATOM   1729  HE1 PHE   112      48.055  59.701  60.666  1.00  0.00           H  
ATOM   1730  CZ  PHE   112      48.785  59.635  62.700  1.00  0.00           C  
ATOM   1731  HZ  PHE   112      48.402  60.613  62.957  1.00  0.00           H  
ATOM   1732  CE2 PHE   112      49.493  58.880  63.652  1.00  0.00           C  
ATOM   1733  HE2 PHE   112      49.650  59.276  64.647  1.00  0.00           H  
ATOM   1734  CD2 PHE   112      50.002  57.614  63.312  1.00  0.00           C  
ATOM   1735  HD2 PHE   112      50.542  57.039  64.051  1.00  0.00           H  
ATOM   1736  C   PHE   112      48.748  54.592  63.175  1.00  0.00           C  
ATOM   1737  O   PHE   112      49.336  54.236  64.191  1.00  0.00           O  
ATOM   1738  N   GLN   113      47.482  55.019  63.205  1.00  0.00           N  
ATOM   1739  H   GLN   113      47.053  55.274  62.326  1.00  0.00           H  
ATOM   1740  CA  GLN   113      46.649  55.127  64.405  1.00  0.00           C  
ATOM   1741  HA  GLN   113      47.279  55.400  65.253  1.00  0.00           H  
ATOM   1742  CB  GLN   113      45.598  56.236  64.192  1.00  0.00           C  
ATOM   1743  HB2 GLN   113      44.836  55.847  63.518  1.00  0.00           H  
ATOM   1744  HB3 GLN   113      45.122  56.453  65.149  1.00  0.00           H  
ATOM   1745  CG  GLN   113      46.121  57.559  63.604  1.00  0.00           C  
ATOM   1746  HG2 GLN   113      46.721  58.080  64.350  1.00  0.00           H  
ATOM   1747  HG3 GLN   113      46.749  57.361  62.739  1.00  0.00           H  
ATOM   1748  CD  GLN   113      45.000  58.478  63.127  1.00  0.00           C  
ATOM   1749  OE1 GLN   113      43.828  58.323  63.457  1.00  0.00           O  
ATOM   1750  NE2 GLN   113      45.318  59.476  62.335  1.00  0.00           N  
ATOM   1751 HE21 GLN   113      46.279  59.629  62.068  1.00  0.00           H  
ATOM   1752 HE22 GLN   113      44.590  60.096  62.024  1.00  0.00           H  
ATOM   1753  C   GLN   113      45.937  53.805  64.760  1.00  0.00           C  
ATOM   1754  O   GLN   113      45.051  53.815  65.612  1.00  0.00           O  
ATOM   1755  N   ARG   114      46.224  52.708  64.033  1.00  0.00           N  
ATOM   1756  H   ARG   114      46.966  52.794  63.348  1.00  0.00           H  
ATOM   1757  CA  ARG   114      45.487  51.422  64.056  1.00  0.00           C  
ATOM   1758  HA  ARG   114      45.783  50.869  63.162  1.00  0.00           H  
ATOM   1759  CB  ARG   114      45.920  50.559  65.256  1.00  0.00           C  
ATOM   1760  HB2 ARG   114      45.789  51.118  66.184  1.00  0.00           H  
ATOM   1761  HB3 ARG   114      45.295  49.672  65.286  1.00  0.00           H  
ATOM   1762  CG  ARG   114      47.378  50.088  65.118  1.00  0.00           C  
ATOM   1763  HG2 ARG   114      47.475  49.471  64.224  1.00  0.00           H  
ATOM   1764  HG3 ARG   114      48.028  50.955  65.001  1.00  0.00           H  
ATOM   1765  CD  ARG   114      47.861  49.288  66.335  1.00  0.00           C  
ATOM   1766  HD2 ARG   114      48.926  49.089  66.212  1.00  0.00           H  
ATOM   1767  HD3 ARG   114      47.751  49.902  67.230  1.00  0.00           H  
ATOM   1768  NE  ARG   114      47.164  47.994  66.481  1.00  0.00           N  
ATOM   1769  HE  ARG   114      47.375  47.294  65.783  1.00  0.00           H  
ATOM   1770  CZ  ARG   114      46.359  47.624  67.460  1.00  0.00           C  
ATOM   1771  NH1 ARG   114      45.996  48.451  68.397  1.00  0.00           N  
ATOM   1772 HH11 ARG   114      46.286  49.406  68.394  1.00  0.00           H  
ATOM   1773 HH12 ARG   114      45.398  48.091  69.147  1.00  0.00           H  
ATOM   1774  NH2 ARG   114      45.895  46.411  67.524  1.00  0.00           N  
ATOM   1775 HH21 ARG   114      46.105  45.707  66.835  1.00  0.00           H  
ATOM   1776 HH22 ARG   114      45.209  46.174  68.241  1.00  0.00           H  
ATOM   1777  C   ARG   114      43.962  51.590  63.882  1.00  0.00           C  
ATOM   1778  O   ARG   114      43.146  50.807  64.353  1.00  0.00           O  
ATOM   1779  N   LYS   115      43.588  52.619  63.116  1.00  0.00           N  
ATOM   1780  H   LYS   115      44.336  53.199  62.772  1.00  0.00           H  
ATOM   1781  CA  LYS   115      42.221  52.917  62.659  1.00  0.00           C  
ATOM   1782  HA  LYS   115      41.537  52.221  63.147  1.00  0.00           H  
ATOM   1783  CB  LYS   115      41.853  54.349  63.071  1.00  0.00           C  
ATOM   1784  HB2 LYS   115      42.661  55.018  62.768  1.00  0.00           H  
ATOM   1785  HB3 LYS   115      40.947  54.650  62.542  1.00  0.00           H  
ATOM   1786  CG  LYS   115      41.598  54.482  64.584  1.00  0.00           C  
ATOM   1787  HG2 LYS   115      40.593  54.124  64.811  1.00  0.00           H  
ATOM   1788  HG3 LYS   115      42.307  53.866  65.137  1.00  0.00           H  
ATOM   1789  CD  LYS   115      41.756  55.928  65.074  1.00  0.00           C  
ATOM   1790  HD2 LYS   115      41.541  55.963  66.143  1.00  0.00           H  
ATOM   1791  HD3 LYS   115      42.798  56.213  64.932  1.00  0.00           H  
ATOM   1792  CE  LYS   115      40.850  56.921  64.332  1.00  0.00           C  
ATOM   1793  HE2 LYS   115      40.896  56.708  63.261  1.00  0.00           H  
ATOM   1794  HE3 LYS   115      39.818  56.778  64.665  1.00  0.00           H  
ATOM   1795  NZ  LYS   115      41.299  58.314  64.562  1.00  0.00           N  
ATOM   1796  HZ1 LYS   115      40.717  58.981  64.073  1.00  0.00           H  
ATOM   1797  HZ2 LYS   115      41.320  58.530  65.549  1.00  0.00           H  
ATOM   1798  HZ3 LYS   115      42.249  58.414  64.199  1.00  0.00           H  
ATOM   1799  C   LYS   115      42.110  52.734  61.138  1.00  0.00           C  
ATOM   1800  O   LYS   115      43.118  52.951  60.459  1.00  0.00           O  
ATOM   1801  N   PRO   116      40.927  52.388  60.590  1.00  0.00           N  
ATOM   1802  CD  PRO   116      39.680  52.109  61.298  1.00  0.00           C  
ATOM   1803  HD2 PRO   116      39.206  53.050  61.582  1.00  0.00           H  
ATOM   1804  HD3 PRO   116      39.839  51.485  62.178  1.00  0.00           H  
ATOM   1805  CG  PRO   116      38.786  51.361  60.309  1.00  0.00           C  
ATOM   1806  HG2 PRO   116      37.729  51.566  60.487  1.00  0.00           H  
ATOM   1807  HG3 PRO   116      38.978  50.290  60.366  1.00  0.00           H  
ATOM   1808  CB  PRO   116      39.248  51.904  58.960  1.00  0.00           C  
ATOM   1809  HB2 PRO   116      38.729  52.843  58.758  1.00  0.00           H  
ATOM   1810  HB3 PRO   116      39.067  51.202  58.148  1.00  0.00           H  
ATOM   1811  CA  PRO   116      40.747  52.160  59.153  1.00  0.00           C  
ATOM   1812  HA  PRO   116      41.302  51.267  58.864  1.00  0.00           H  
ATOM   1813  C   PRO   116      41.188  53.334  58.275  1.00  0.00           C  
ATOM   1814  O   PRO   116      41.099  54.493  58.685  1.00  0.00           O  
ATOM   1815  N   PHE   117      41.582  53.044  57.034  1.00  0.00           N  
ATOM   1816  H   PHE   117      41.649  52.073  56.765  1.00  0.00           H  
ATOM   1817  CA  PHE   117      41.471  54.043  55.967  1.00  0.00           C  
ATOM   1818  HA  PHE   117      41.810  55.005  56.357  1.00  0.00           H  
ATOM   1819  CB  PHE   117      42.376  53.687  54.789  1.00  0.00           C  
ATOM   1820  HB2 PHE   117      42.271  52.629  54.555  1.00  0.00           H  
ATOM   1821  HB3 PHE   117      42.062  54.255  53.912  1.00  0.00           H  
ATOM   1822  CG  PHE   117      43.829  54.005  55.061  1.00  0.00           C  
ATOM   1823  CD1 PHE   117      44.323  55.294  54.781  1.00  0.00           C  
ATOM   1824  HD1 PHE   117      43.673  56.052  54.367  1.00  0.00           H  
ATOM   1825  CE1 PHE   117      45.673  55.599  55.022  1.00  0.00           C  
ATOM   1826  HE1 PHE   117      46.053  56.587  54.808  1.00  0.00           H  
ATOM   1827  CZ  PHE   117      46.531  54.617  55.536  1.00  0.00           C  
ATOM   1828  HZ  PHE   117      47.572  54.841  55.701  1.00  0.00           H  
ATOM   1829  CE2 PHE   117      46.036  53.337  55.829  1.00  0.00           C  
ATOM   1830  HE2 PHE   117      46.705  52.586  56.215  1.00  0.00           H  
ATOM   1831  CD2 PHE   117      44.687  53.025  55.593  1.00  0.00           C  
ATOM   1832  HD2 PHE   117      44.319  52.028  55.795  1.00  0.00           H  
ATOM   1833  C   PHE   117      40.006  54.220  55.542  1.00  0.00           C  
ATOM   1834  O   PHE   117      39.189  53.306  55.664  1.00  0.00           O  
ATOM   1835  N   GLY   118      39.676  55.422  55.058  1.00  0.00           N  
ATOM   1836  H   GLY   118      40.416  56.101  54.951  1.00  0.00           H  
ATOM   1837  CA  GLY   118      38.299  55.931  55.045  1.00  0.00           C  
ATOM   1838  HA2 GLY   118      37.955  56.033  56.075  1.00  0.00           H  
ATOM   1839  HA3 GLY   118      38.299  56.922  54.591  1.00  0.00           H  
ATOM   1840  C   GLY   118      37.267  55.085  54.295  1.00  0.00           C  
ATOM   1841  O   GLY   118      36.121  55.037  54.726  1.00  0.00           O  
ATOM   1842  N   ALA   119      37.649  54.407  53.206  1.00  0.00           N  
ATOM   1843  H   ALA   119      38.597  54.520  52.888  1.00  0.00           H  
ATOM   1844  CA  ALA   119      36.705  53.651  52.371  1.00  0.00           C  
ATOM   1845  HA  ALA   119      35.746  53.577  52.887  1.00  0.00           H  
ATOM   1846  CB  ALA   119      36.469  54.447  51.081  1.00  0.00           C  
ATOM   1847  HB1 ALA   119      36.105  55.447  51.321  1.00  0.00           H  
ATOM   1848  HB2 ALA   119      37.395  54.526  50.508  1.00  0.00           H  
ATOM   1849  HB3 ALA   119      35.718  53.943  50.470  1.00  0.00           H  
ATOM   1850  C   ALA   119      37.124  52.200  52.072  1.00  0.00           C  
ATOM   1851  O   ALA   119      36.284  51.411  51.645  1.00  0.00           O  
ATOM   1852  N   ILE   120      38.390  51.820  52.296  1.00  0.00           N  
ATOM   1853  H   ILE   120      39.029  52.490  52.693  1.00  0.00           H  
ATOM   1854  CA  ILE   120      38.942  50.549  51.786  1.00  0.00           C  
ATOM   1855  HA  ILE   120      38.781  50.556  50.707  1.00  0.00           H  
ATOM   1856  CB  ILE   120      40.470  50.493  52.036  1.00  0.00           C  
ATOM   1857  HB  ILE   120      40.897  51.424  51.662  1.00  0.00           H  
ATOM   1858  CG2 ILE   120      40.815  50.401  53.534  1.00  0.00           C  
ATOM   1859 HG21 ILE   120      40.496  49.443  53.947  1.00  0.00           H  
ATOM   1860 HG22 ILE   120      41.898  50.468  53.663  1.00  0.00           H  
ATOM   1861 HG23 ILE   120      40.346  51.209  54.094  1.00  0.00           H  
ATOM   1862  CG1 ILE   120      41.177  49.330  51.305  1.00  0.00           C  
ATOM   1863 HG12 ILE   120      42.236  49.349  51.568  1.00  0.00           H  
ATOM   1864 HG13 ILE   120      40.772  48.374  51.640  1.00  0.00           H  
ATOM   1865  CD1 ILE   120      41.081  49.403  49.774  1.00  0.00           C  
ATOM   1866 HD11 ILE   120      40.052  49.248  49.448  1.00  0.00           H  
ATOM   1867 HD12 ILE   120      41.432  50.373  49.423  1.00  0.00           H  
ATOM   1868 HD13 ILE   120      41.703  48.622  49.337  1.00  0.00           H  
ATOM   1869  C   ILE   120      38.212  49.305  52.319  1.00  0.00           C  
ATOM   1870  O   ILE   120      38.012  48.345  51.579  1.00  0.00           O  
ATOM   1871  N   LEU   121      37.739  49.332  53.572  1.00  0.00           N  
ATOM   1872  H   LEU   121      37.922  50.153  54.130  1.00  0.00           H  
ATOM   1873  CA  LEU   121      37.006  48.211  54.179  1.00  0.00           C  
ATOM   1874  HA  LEU   121      37.578  47.302  53.997  1.00  0.00           H  
ATOM   1875  CB  LEU   121      36.877  48.411  55.700  1.00  0.00           C  
ATOM   1876  HB2 LEU   121      36.368  49.359  55.885  1.00  0.00           H  
ATOM   1877  HB3 LEU   121      36.246  47.614  56.100  1.00  0.00           H  
ATOM   1878  CG  LEU   121      38.205  48.395  56.475  1.00  0.00           C  
ATOM   1879  HG  LEU   121      38.838  49.213  56.129  1.00  0.00           H  
ATOM   1880  CD1 LEU   121      37.917  48.596  57.961  1.00  0.00           C  
ATOM   1881 HD11 LEU   121      38.855  48.658  58.511  1.00  0.00           H  
ATOM   1882 HD12 LEU   121      37.345  49.511  58.111  1.00  0.00           H  
ATOM   1883 HD13 LEU   121      37.338  47.756  58.344  1.00  0.00           H  
ATOM   1884  CD2 LEU   121      38.966  47.074  56.328  1.00  0.00           C  
ATOM   1885 HD21 LEU   121      39.271  46.923  55.294  1.00  0.00           H  
ATOM   1886 HD22 LEU   121      39.870  47.106  56.936  1.00  0.00           H  
ATOM   1887 HD23 LEU   121      38.338  46.242  56.651  1.00  0.00           H  
ATOM   1888  C   LEU   121      35.623  47.948  53.560  1.00  0.00           C  
ATOM   1889  O   LEU   121      35.126  46.831  53.692  1.00  0.00           O  
ATOM   1890  N   ASN   122      35.022  48.908  52.846  1.00  0.00           N  
ATOM   1891  H   ASN   122      35.494  49.795  52.714  1.00  0.00           H  
ATOM   1892  CA  ASN   122      33.737  48.690  52.166  1.00  0.00           C  
ATOM   1893  HA  ASN   122      33.020  48.308  52.895  1.00  0.00           H  
ATOM   1894  CB  ASN   122      33.205  50.026  51.617  1.00  0.00           C  
ATOM   1895  HB2 ASN   122      33.919  50.426  50.899  1.00  0.00           H  
ATOM   1896  HB3 ASN   122      32.266  49.853  51.094  1.00  0.00           H  
ATOM   1897  CG  ASN   122      32.949  51.058  52.701  1.00  0.00           C  
ATOM   1898  OD1 ASN   122      32.547  50.750  53.810  1.00  0.00           O  
ATOM   1899  ND2 ASN   122      33.166  52.321  52.426  1.00  0.00           N  
ATOM   1900 HD21 ASN   122      33.504  52.585  51.518  1.00  0.00           H  
ATOM   1901 HD22 ASN   122      33.028  52.976  53.176  1.00  0.00           H  
ATOM   1902  C   ASN   122      33.843  47.633  51.052  1.00  0.00           C  
ATOM   1903  O   ASN   122      32.857  46.975  50.731  1.00  0.00           O  
ATOM   1904  N   LEU   123      35.052  47.423  50.520  1.00  0.00           N  
ATOM   1905  H   LEU   123      35.817  47.998  50.851  1.00  0.00           H  
ATOM   1906  CA  LEU   123      35.367  46.418  49.507  1.00  0.00           C  
ATOM   1907  HA  LEU   123      34.635  46.514  48.705  1.00  0.00           H  
ATOM   1908  CB  LEU   123      36.766  46.773  48.965  1.00  0.00           C  
ATOM   1909  HB2 LEU   123      36.780  47.834  48.705  1.00  0.00           H  
ATOM   1910  HB3 LEU   123      37.493  46.612  49.761  1.00  0.00           H  
ATOM   1911  CG  LEU   123      37.235  45.975  47.739  1.00  0.00           C  
ATOM   1912  HG  LEU   123      37.315  44.919  47.991  1.00  0.00           H  
ATOM   1913  CD1 LEU   123      36.272  46.137  46.566  1.00  0.00           C  
ATOM   1914 HD11 LEU   123      35.342  45.606  46.766  1.00  0.00           H  
ATOM   1915 HD12 LEU   123      36.062  47.189  46.382  1.00  0.00           H  
ATOM   1916 HD13 LEU   123      36.723  45.713  45.678  1.00  0.00           H  
ATOM   1917  CD2 LEU   123      38.615  46.478  47.303  1.00  0.00           C  
ATOM   1918 HD21 LEU   123      39.325  46.383  48.124  1.00  0.00           H  
ATOM   1919 HD22 LEU   123      38.967  45.885  46.459  1.00  0.00           H  
ATOM   1920 HD23 LEU   123      38.552  47.525  47.001  1.00  0.00           H  
ATOM   1921  C   LEU   123      35.299  44.968  50.032  1.00  0.00           C  
ATOM   1922  O   LEU   123      35.091  44.042  49.257  1.00  0.00           O  
ATOM   1923  N   VAL   124      35.465  44.746  51.343  1.00  0.00           N  
ATOM   1924  H   VAL   124      35.536  45.557  51.946  1.00  0.00           H  
ATOM   1925  CA  VAL   124      35.528  43.403  51.970  1.00  0.00           C  
ATOM   1926  HA  VAL   124      36.347  42.871  51.491  1.00  0.00           H  
ATOM   1927  CB  VAL   124      35.873  43.511  53.477  1.00  0.00           C  
ATOM   1928  HB  VAL   124      35.132  44.135  53.972  1.00  0.00           H  
ATOM   1929  CG1 VAL   124      35.897  42.158  54.201  1.00  0.00           C  
ATOM   1930 HG11 VAL   124      36.140  42.310  55.252  1.00  0.00           H  
ATOM   1931 HG12 VAL   124      34.920  41.683  54.147  1.00  0.00           H  
ATOM   1932 HG13 VAL   124      36.634  41.495  53.754  1.00  0.00           H  
ATOM   1933  CG2 VAL   124      37.248  44.166  53.683  1.00  0.00           C  
ATOM   1934 HG21 VAL   124      37.256  45.165  53.251  1.00  0.00           H  
ATOM   1935 HG22 VAL   124      37.464  44.250  54.748  1.00  0.00           H  
ATOM   1936 HG23 VAL   124      38.024  43.574  53.200  1.00  0.00           H  
ATOM   1937  C   VAL   124      34.269  42.544  51.715  1.00  0.00           C  
ATOM   1938  O   VAL   124      34.399  41.441  51.173  1.00  0.00           O  
ATOM   1939  N   PRO   125      33.042  43.027  52.006  1.00  0.00           N  
ATOM   1940  CD  PRO   125      32.710  44.262  52.710  1.00  0.00           C  
ATOM   1941  HD2 PRO   125      33.263  45.124  52.353  1.00  0.00           H  
ATOM   1942  HD3 PRO   125      32.879  44.128  53.778  1.00  0.00           H  
ATOM   1943  CG  PRO   125      31.225  44.475  52.460  1.00  0.00           C  
ATOM   1944  HG2 PRO   125      31.066  44.926  51.480  1.00  0.00           H  
ATOM   1945  HG3 PRO   125      30.778  45.074  53.240  1.00  0.00           H  
ATOM   1946  CB  PRO   125      30.723  43.037  52.481  1.00  0.00           C  
ATOM   1947  HB2 PRO   125      29.731  42.928  52.047  1.00  0.00           H  
ATOM   1948  HB3 PRO   125      30.741  42.672  53.507  1.00  0.00           H  
ATOM   1949  CA  PRO   125      31.802  42.311  51.682  1.00  0.00           C  
ATOM   1950  HA  PRO   125      31.860  41.279  52.020  1.00  0.00           H  
ATOM   1951  C   PRO   125      31.466  42.292  50.183  1.00  0.00           C  
ATOM   1952  O   PRO   125      30.618  41.506  49.761  1.00  0.00           O  
ATOM   1953  N   LEU   126      32.129  43.129  49.376  1.00  0.00           N  
ATOM   1954  H   LEU   126      32.816  43.742  49.792  1.00  0.00           H  
ATOM   1955  CA  LEU   126      32.021  43.152  47.914  1.00  0.00           C  
ATOM   1956  HA  LEU   126      31.024  42.811  47.638  1.00  0.00           H  
ATOM   1957  CB  LEU   126      32.198  44.596  47.403  1.00  0.00           C  
ATOM   1958  HB2 LEU   126      33.161  44.965  47.750  1.00  0.00           H  
ATOM   1959  HB3 LEU   126      32.232  44.585  46.312  1.00  0.00           H  
ATOM   1960  CG  LEU   126      31.101  45.585  47.839  1.00  0.00           C  
ATOM   1961  HG  LEU   126      30.946  45.515  48.916  1.00  0.00           H  
ATOM   1962  CD1 LEU   126      31.532  47.011  47.509  1.00  0.00           C  
ATOM   1963 HD11 LEU   126      32.436  47.254  48.063  1.00  0.00           H  
ATOM   1964 HD12 LEU   126      31.723  47.116  46.440  1.00  0.00           H  
ATOM   1965 HD13 LEU   126      30.753  47.715  47.801  1.00  0.00           H  
ATOM   1966  CD2 LEU   126      29.775  45.319  47.125  1.00  0.00           C  
ATOM   1967 HD21 LEU   126      29.411  44.330  47.383  1.00  0.00           H  
ATOM   1968 HD22 LEU   126      29.036  46.056  47.438  1.00  0.00           H  
ATOM   1969 HD23 LEU   126      29.911  45.384  46.046  1.00  0.00           H  
ATOM   1970  C   LEU   126      33.017  42.206  47.216  1.00  0.00           C  
ATOM   1971  O   LEU   126      32.872  41.980  46.014  1.00  0.00           O  
ATOM   1972  N   ALA   127      33.997  41.636  47.928  1.00  0.00           N  
ATOM   1973  H   ALA   127      34.107  41.922  48.891  1.00  0.00           H  
ATOM   1974  CA  ALA   127      35.055  40.791  47.364  1.00  0.00           C  
ATOM   1975  HA  ALA   127      35.026  40.887  46.280  1.00  0.00           H  
ATOM   1976  CB  ALA   127      36.405  41.332  47.850  1.00  0.00           C  
ATOM   1977  HB1 ALA   127      36.522  42.370  47.537  1.00  0.00           H  
ATOM   1978  HB2 ALA   127      36.450  41.280  48.939  1.00  0.00           H  
ATOM   1979  HB3 ALA   127      37.218  40.739  47.430  1.00  0.00           H  
ATOM   1980  C   ALA   127      34.924  39.286  47.675  1.00  0.00           C  
ATOM   1981  O   ALA   127      34.478  38.887  48.755  1.00  0.00           O  
ATOM   1982  N   GLU   128      35.398  38.451  46.743  1.00  0.00           N  
ATOM   1983  H   GLU   128      35.674  38.847  45.849  1.00  0.00           H  
ATOM   1984  CA  GLU   128      35.481  36.990  46.870  1.00  0.00           C  
ATOM   1985  HA  GLU   128      34.512  36.587  47.154  1.00  0.00           H  
ATOM   1986  CB  GLU   128      35.918  36.356  45.530  1.00  0.00           C  
ATOM   1987  HB2 GLU   128      36.782  36.893  45.136  1.00  0.00           H  
ATOM   1988  HB3 GLU   128      36.241  35.333  45.728  1.00  0.00           H  
ATOM   1989  CG  GLU   128      34.837  36.273  44.446  1.00  0.00           C  
ATOM   1990  HG2 GLU   128      35.257  35.757  43.580  1.00  0.00           H  
ATOM   1991  HG3 GLU   128      34.013  35.665  44.828  1.00  0.00           H  
ATOM   1992  CD  GLU   128      34.300  37.631  43.991  1.00  0.00           C  
ATOM   1993  OE1 GLU   128      35.046  38.632  43.926  1.00  0.00           O  
ATOM   1994  OE2 GLU   128      33.086  37.735  43.724  1.00  0.00           O  
ATOM   1995  C   GLU   128      36.499  36.566  47.933  1.00  0.00           C  
ATOM   1996  O   GLU   128      36.254  35.645  48.710  1.00  0.00           O  
ATOM   1997  N   SER   129      37.661  37.228  47.949  1.00  0.00           N  
ATOM   1998  H   SER   129      37.770  38.002  47.300  1.00  0.00           H  
ATOM   1999  CA  SER   129      38.851  36.797  48.689  1.00  0.00           C  
ATOM   2000  HA  SER   129      38.570  36.044  49.425  1.00  0.00           H  
ATOM   2001  CB  SER   129      39.830  36.160  47.700  1.00  0.00           C  
ATOM   2002  HB2 SER   129      39.362  35.291  47.234  1.00  0.00           H  
ATOM   2003  HB3 SER   129      40.075  36.889  46.925  1.00  0.00           H  
ATOM   2004  OG  SER   129      41.022  35.759  48.347  1.00  0.00           O  
ATOM   2005  HG  SER   129      40.863  34.903  48.758  1.00  0.00           H  
ATOM   2006  C   SER   129      39.511  37.965  49.418  1.00  0.00           C  
ATOM   2007  O   SER   129      39.833  38.977  48.795  1.00  0.00           O  
ATOM   2008  N   VAL   130      39.733  37.830  50.732  1.00  0.00           N  
ATOM   2009  H   VAL   130      39.499  36.953  51.176  1.00  0.00           H  
ATOM   2010  CA  VAL   130      40.321  38.882  51.583  1.00  0.00           C  
ATOM   2011  HA  VAL   130      40.938  39.528  50.960  1.00  0.00           H  
ATOM   2012  CB  VAL   130      39.236  39.766  52.239  1.00  0.00           C  
ATOM   2013  HB  VAL   130      38.644  39.152  52.916  1.00  0.00           H  
ATOM   2014  CG1 VAL   130      39.862  40.904  53.060  1.00  0.00           C  
ATOM   2015 HG11 VAL   130      40.456  40.501  53.879  1.00  0.00           H  
ATOM   2016 HG12 VAL   130      40.497  41.525  52.427  1.00  0.00           H  
ATOM   2017 HG13 VAL   130      39.078  41.522  53.496  1.00  0.00           H  
ATOM   2018  CG2 VAL   130      38.276  40.389  51.216  1.00  0.00           C  
ATOM   2019 HG21 VAL   130      37.582  41.060  51.713  1.00  0.00           H  
ATOM   2020 HG22 VAL   130      38.833  40.942  50.461  1.00  0.00           H  
ATOM   2021 HG23 VAL   130      37.689  39.613  50.726  1.00  0.00           H  
ATOM   2022  C   VAL   130      41.219  38.263  52.656  1.00  0.00           C  
ATOM   2023  O   VAL   130      40.795  37.347  53.367  1.00  0.00           O  
ATOM   2024  N   VAL   131      42.454  38.765  52.787  1.00  0.00           N  
ATOM   2025  H   VAL   131      42.745  39.521  52.171  1.00  0.00           H  
ATOM   2026  CA  VAL   131      43.456  38.232  53.724  1.00  0.00           C  
ATOM   2027  HA  VAL   131      42.923  37.923  54.619  1.00  0.00           H  
ATOM   2028  CB  VAL   131      44.117  36.966  53.130  1.00  0.00           C  
ATOM   2029  HB  VAL   131      43.323  36.274  52.846  1.00  0.00           H  
ATOM   2030  CG1 VAL   131      44.957  37.252  51.877  1.00  0.00           C  
ATOM   2031 HG11 VAL   131      45.318  36.312  51.460  1.00  0.00           H  
ATOM   2032 HG12 VAL   131      44.346  37.756  51.128  1.00  0.00           H  
ATOM   2033 HG13 VAL   131      45.811  37.885  52.120  1.00  0.00           H  
ATOM   2034  CG2 VAL   131      44.997  36.239  54.152  1.00  0.00           C  
ATOM   2035 HG21 VAL   131      45.342  35.296  53.729  1.00  0.00           H  
ATOM   2036 HG22 VAL   131      45.868  36.842  54.413  1.00  0.00           H  
ATOM   2037 HG23 VAL   131      44.420  36.025  55.052  1.00  0.00           H  
ATOM   2038  C   VAL   131      44.481  39.295  54.153  1.00  0.00           C  
ATOM   2039  O   VAL   131      44.919  40.112  53.341  1.00  0.00           O  
ATOM   2040  N   LYS   132      44.864  39.286  55.438  1.00  0.00           N  
ATOM   2041  H   LYS   132      44.449  38.581  56.041  1.00  0.00           H  
ATOM   2042  CA  LYS   132      45.951  40.122  55.983  1.00  0.00           C  
ATOM   2043  HA  LYS   132      46.036  41.015  55.367  1.00  0.00           H  
ATOM   2044  CB  LYS   132      45.593  40.585  57.408  1.00  0.00           C  
ATOM   2045  HB2 LYS   132      44.742  41.265  57.346  1.00  0.00           H  
ATOM   2046  HB3 LYS   132      45.309  39.724  58.006  1.00  0.00           H  
ATOM   2047  CG  LYS   132      46.764  41.295  58.103  1.00  0.00           C  
ATOM   2048  HG2 LYS   132      47.502  40.550  58.410  1.00  0.00           H  
ATOM   2049  HG3 LYS   132      47.227  41.975  57.391  1.00  0.00           H  
ATOM   2050  CD  LYS   132      46.340  42.109  59.329  1.00  0.00           C  
ATOM   2051  HD2 LYS   132      45.656  42.898  59.007  1.00  0.00           H  
ATOM   2052  HD3 LYS   132      45.838  41.473  60.058  1.00  0.00           H  
ATOM   2053  CE  LYS   132      47.598  42.722  59.956  1.00  0.00           C  
ATOM   2054  HE2 LYS   132      48.083  41.975  60.593  1.00  0.00           H  
ATOM   2055  HE3 LYS   132      48.288  42.990  59.154  1.00  0.00           H  
ATOM   2056  NZ  LYS   132      47.272  43.942  60.724  1.00  0.00           N  
ATOM   2057  HZ1 LYS   132      48.123  44.390  61.057  1.00  0.00           H  
ATOM   2058  HZ2 LYS   132      46.830  44.616  60.091  1.00  0.00           H  
ATOM   2059  HZ3 LYS   132      46.651  43.724  61.498  1.00  0.00           H  
ATOM   2060  C   LYS   132      47.311  39.408  55.921  1.00  0.00           C  
ATOM   2061  O   LYS   132      47.385  38.228  56.261  1.00  0.00           O  
ATOM   2062  N   LEU   133      48.376  40.123  55.550  1.00  0.00           N  
ATOM   2063  H   LEU   133      48.212  41.078  55.247  1.00  0.00           H  
ATOM   2064  CA  LEU   133      49.770  39.704  55.732  1.00  0.00           C  
ATOM   2065  HA  LEU   133      49.799  38.616  55.807  1.00  0.00           H  
ATOM   2066  CB  LEU   133      50.616  40.118  54.510  1.00  0.00           C  
ATOM   2067  HB2 LEU   133      50.646  41.208  54.468  1.00  0.00           H  
ATOM   2068  HB3 LEU   133      51.636  39.764  54.672  1.00  0.00           H  
ATOM   2069  CG  LEU   133      50.128  39.605  53.139  1.00  0.00           C  
ATOM   2070  HG  LEU   133      49.193  40.107  52.882  1.00  0.00           H  
ATOM   2071  CD1 LEU   133      51.167  39.940  52.064  1.00  0.00           C  
ATOM   2072 HD11 LEU   133      50.776  39.692  51.078  1.00  0.00           H  
ATOM   2073 HD12 LEU   133      51.388  41.006  52.094  1.00  0.00           H  
ATOM   2074 HD13 LEU   133      52.089  39.385  52.244  1.00  0.00           H  
ATOM   2075  CD2 LEU   133      49.895  38.093  53.110  1.00  0.00           C  
ATOM   2076 HD21 LEU   133      50.806  37.572  53.408  1.00  0.00           H  
ATOM   2077 HD22 LEU   133      49.085  37.828  53.788  1.00  0.00           H  
ATOM   2078 HD23 LEU   133      49.613  37.787  52.104  1.00  0.00           H  
ATOM   2079  C   LEU   133      50.372  40.265  57.039  1.00  0.00           C  
ATOM   2080  O   LEU   133      50.097  41.397  57.436  1.00  0.00           O  
ATOM   2081  N   THR   134      51.222  39.474  57.694  1.00  0.00           N  
ATOM   2082  H   THR   134      51.383  38.538  57.352  1.00  0.00           H  
ATOM   2083  CA  THR   134      52.090  39.889  58.809  1.00  0.00           C  
ATOM   2084  HA  THR   134      51.598  40.667  59.390  1.00  0.00           H  
ATOM   2085  CB  THR   134      52.349  38.699  59.748  1.00  0.00           C  
ATOM   2086  HB  THR   134      53.015  39.025  60.541  1.00  0.00           H  
ATOM   2087  CG2 THR   134      51.078  38.148  60.390  1.00  0.00           C  
ATOM   2088 HG21 THR   134      50.591  38.935  60.965  1.00  0.00           H  
ATOM   2089 HG22 THR   134      50.391  37.776  59.631  1.00  0.00           H  
ATOM   2090 HG23 THR   134      51.340  37.331  61.063  1.00  0.00           H  
ATOM   2091  OG1 THR   134      52.970  37.660  59.032  1.00  0.00           O  
ATOM   2092  HG1 THR   134      53.892  37.578  59.376  1.00  0.00           H  
ATOM   2093  C   THR   134      53.425  40.456  58.302  1.00  0.00           C  
ATOM   2094  O   THR   134      53.688  40.487  57.097  1.00  0.00           O  
ATOM   2095  N   ALA   135      54.287  40.912  59.210  1.00  0.00           N  
ATOM   2096  H   ALA   135      54.038  40.823  60.190  1.00  0.00           H  
ATOM   2097  CA  ALA   135      55.577  41.532  58.902  1.00  0.00           C  
ATOM   2098  HA  ALA   135      55.911  41.220  57.911  1.00  0.00           H  
ATOM   2099  CB  ALA   135      55.336  43.051  58.870  1.00  0.00           C  
ATOM   2100  HB1 ALA   135      54.674  43.296  58.042  1.00  0.00           H  
ATOM   2101  HB2 ALA   135      54.868  43.380  59.797  1.00  0.00           H  
ATOM   2102  HB3 ALA   135      56.269  43.594  58.735  1.00  0.00           H  
ATOM   2103  C   ALA   135      56.680  41.111  59.899  1.00  0.00           C  
ATOM   2104  O   ALA   135      56.453  40.318  60.812  1.00  0.00           O  
ATOM   2105  N   VAL   136      57.874  41.690  59.757  1.00  0.00           N  
ATOM   2106  H   VAL   136      58.008  42.331  58.982  1.00  0.00           H  
ATOM   2107  CA  VAL   136      58.894  41.709  60.820  1.00  0.00           C  
ATOM   2108  HA  VAL   136      58.654  40.941  61.556  1.00  0.00           H  
ATOM   2109  CB  VAL   136      60.299  41.381  60.280  1.00  0.00           C  
ATOM   2110  HB  VAL   136      60.626  42.178  59.612  1.00  0.00           H  
ATOM   2111  CG1 VAL   136      61.308  41.236  61.425  1.00  0.00           C  
ATOM   2112 HG11 VAL   136      60.957  40.497  62.147  1.00  0.00           H  
ATOM   2113 HG12 VAL   136      62.270  40.912  61.032  1.00  0.00           H  
ATOM   2114 HG13 VAL   136      61.454  42.194  61.922  1.00  0.00           H  
ATOM   2115  CG2 VAL   136      60.306  40.056  59.507  1.00  0.00           C  
ATOM   2116 HG21 VAL   136      59.657  40.132  58.636  1.00  0.00           H  
ATOM   2117 HG22 VAL   136      61.318  39.838  59.163  1.00  0.00           H  
ATOM   2118 HG23 VAL   136      59.957  39.253  60.156  1.00  0.00           H  
ATOM   2119  C   VAL   136      58.862  43.061  61.541  1.00  0.00           C  
ATOM   2120  O   VAL   136      58.732  44.112  60.899  1.00  0.00           O  
ATOM   2121  N   CM1   137      58.934  43.020  62.877  1.00  0.00           N  
ATOM   2122  H   CM1   137      58.973  42.116  63.333  1.00  0.00           H  
ATOM   2123  CA  CM1   137      59.013  44.196  63.735  1.00  0.00           C  
ATOM   2124  HA  CM1   137      58.296  44.932  63.377  1.00  0.00           H  
ATOM   2125  CB  CM1   137      58.619  43.794  65.157  1.00  0.00           C  
ATOM   2126  HB3 CM1   137      59.394  43.148  65.576  1.00  0.00           H  
ATOM   2127  HB2 CM1   137      57.681  43.239  65.150  1.00  0.00           H  
ATOM   2128  SG  CM1   137      58.445  45.287  66.183  1.00  0.00           S  
ATOM   2129  C   CM1   137      60.423  44.799  63.699  1.00  0.00           C  
ATOM   2130  O   CM1   137      61.406  44.115  63.986  1.00  0.00           O  
ATOM   2131  N   MET   138      60.514  46.085  63.370  1.00  0.00           N  
ATOM   2132  H   MET   138      59.651  46.577  63.158  1.00  0.00           H  
ATOM   2133  CA  MET   138      61.781  46.820  63.275  1.00  0.00           C  
ATOM   2134  HA  MET   138      62.519  46.167  62.806  1.00  0.00           H  
ATOM   2135  CB  MET   138      61.591  48.039  62.357  1.00  0.00           C  
ATOM   2136  HB2 MET   138      60.856  48.710  62.798  1.00  0.00           H  
ATOM   2137  HB3 MET   138      62.537  48.573  62.269  1.00  0.00           H  
ATOM   2138  CG  MET   138      61.137  47.629  60.948  1.00  0.00           C  
ATOM   2139  HG2 MET   138      61.869  46.932  60.542  1.00  0.00           H  
ATOM   2140  HG3 MET   138      60.178  47.114  61.003  1.00  0.00           H  
ATOM   2141  SD  MET   138      60.967  49.007  59.788  1.00  0.00           S  
ATOM   2142  CE  MET   138      60.872  48.080  58.239  1.00  0.00           C  
ATOM   2143  HE1 MET   138      61.770  47.478  58.123  1.00  0.00           H  
ATOM   2144  HE2 MET   138      59.996  47.432  58.246  1.00  0.00           H  
ATOM   2145  HE3 MET   138      60.807  48.778  57.406  1.00  0.00           H  
ATOM   2146  C   MET   138      62.382  47.210  64.642  1.00  0.00           C  
ATOM   2147  O   MET   138      63.371  47.939  64.681  1.00  0.00           O  
ATOM   2148  N   GLU   139      61.804  46.746  65.758  1.00  0.00           N  
ATOM   2149  H   GLU   139      60.981  46.170  65.654  1.00  0.00           H  
ATOM   2150  CA  GLU   139      62.267  46.998  67.134  1.00  0.00           C  
ATOM   2151  HA  GLU   139      63.263  47.439  67.100  1.00  0.00           H  
ATOM   2152  CB  GLU   139      61.328  48.011  67.819  1.00  0.00           C  
ATOM   2153  HB2 GLU   139      60.294  47.720  67.630  1.00  0.00           H  
ATOM   2154  HB3 GLU   139      61.496  48.004  68.897  1.00  0.00           H  
ATOM   2155  CG  GLU   139      61.567  49.441  67.308  1.00  0.00           C  
ATOM   2156  HG2 GLU   139      62.534  49.792  67.673  1.00  0.00           H  
ATOM   2157  HG3 GLU   139      61.600  49.433  66.218  1.00  0.00           H  
ATOM   2158  CD  GLU   139      60.474  50.422  67.739  1.00  0.00           C  
ATOM   2159  OE1 GLU   139      60.109  51.307  66.931  1.00  0.00           O  
ATOM   2160  OE2 GLU   139      59.916  50.343  68.856  1.00  0.00           O  
ATOM   2161  C   GLU   139      62.419  45.724  67.992  1.00  0.00           C  
ATOM   2162  O   GLU   139      62.963  45.812  69.096  1.00  0.00           O  
ATOM   2163  N   CM2   140      61.983  44.542  67.515  1.00  0.00           N  
ATOM   2164  H   CM2   140      61.538  44.512  66.610  1.00  0.00           H  
ATOM   2165  CA  CM2   140      62.110  43.285  68.274  1.00  0.00           C  
ATOM   2166  HA  CM2   140      63.027  43.345  68.863  1.00  0.00           H  
ATOM   2167  CB  CM2   140      60.933  43.181  69.252  1.00  0.00           C  
ATOM   2168  HB3 CM2   140      60.763  44.159  69.709  1.00  0.00           H  
ATOM   2169  HB2 CM2   140      61.211  42.473  70.035  1.00  0.00           H  
ATOM   2170  SG  CM2   140      59.430  42.587  68.402  1.00  0.00           S  
ATOM   2171  C   CM2   140      62.233  42.000  67.435  1.00  0.00           C  
ATOM   2172  O   CM2   140      62.424  40.919  68.000  1.00  0.00           O  
ATOM   2173  N   PHE   141      62.090  42.102  66.108  1.00  0.00           N  
ATOM   2174  H   PHE   141      61.984  43.036  65.728  1.00  0.00           H  
ATOM   2175  CA  PHE   141      62.185  41.005  65.134  1.00  0.00           C  
ATOM   2176  HA  PHE   141      61.866  41.437  64.187  1.00  0.00           H  
ATOM   2177  CB  PHE   141      63.657  40.602  64.938  1.00  0.00           C  
ATOM   2178  HB2 PHE   141      63.992  40.038  65.810  1.00  0.00           H  
ATOM   2179  HB3 PHE   141      63.734  39.946  64.070  1.00  0.00           H  
ATOM   2180  CG  PHE   141      64.576  41.796  64.734  1.00  0.00           C  
ATOM   2181  CD1 PHE   141      64.679  42.398  63.466  1.00  0.00           C  
ATOM   2182  HD1 PHE   141      64.145  41.979  62.629  1.00  0.00           H  
ATOM   2183  CE1 PHE   141      65.455  43.558  63.293  1.00  0.00           C  
ATOM   2184  HE1 PHE   141      65.540  44.012  62.317  1.00  0.00           H  
ATOM   2185  CZ  PHE   141      66.116  44.132  64.393  1.00  0.00           C  
ATOM   2186  HZ  PHE   141      66.696  45.035  64.264  1.00  0.00           H  
ATOM   2187  CE2 PHE   141      66.014  43.536  65.662  1.00  0.00           C  
ATOM   2188  HE2 PHE   141      66.507  43.987  66.511  1.00  0.00           H  
ATOM   2189  CD2 PHE   141      65.253  42.366  65.830  1.00  0.00           C  
ATOM   2190  HD2 PHE   141      65.157  41.924  66.811  1.00  0.00           H  
ATOM   2191  C   PHE   141      61.218  39.820  65.365  1.00  0.00           C  
ATOM   2192  O   PHE   141      61.350  38.764  64.743  1.00  0.00           O  
ATOM   2193  N   ARG   142      60.209  39.989  66.232  1.00  0.00           N  
ATOM   2194  H   ARG   142      60.192  40.862  66.748  1.00  0.00           H  
ATOM   2195  CA  ARG   142      59.026  39.114  66.311  1.00  0.00           C  
ATOM   2196  HA  ARG   142      59.354  38.088  66.147  1.00  0.00           H  
ATOM   2197  CB  ARG   142      58.375  39.223  67.706  1.00  0.00           C  
ATOM   2198  HB2 ARG   142      58.054  40.252  67.856  1.00  0.00           H  
ATOM   2199  HB3 ARG   142      57.484  38.595  67.737  1.00  0.00           H  
ATOM   2200  CG  ARG   142      59.317  38.778  68.850  1.00  0.00           C  
ATOM   2201  HG2 ARG   142      59.479  37.703  68.768  1.00  0.00           H  
ATOM   2202  HG3 ARG   142      60.285  39.270  68.750  1.00  0.00           H  
ATOM   2203  CD  ARG   142      58.768  39.096  70.253  1.00  0.00           C  
ATOM   2204  HD2 ARG   142      57.763  38.683  70.353  1.00  0.00           H  
ATOM   2205  HD3 ARG   142      59.424  38.637  70.993  1.00  0.00           H  
ATOM   2206  NE  ARG   142      58.737  40.550  70.463  1.00  0.00           N  
ATOM   2207  HE  ARG   142      58.987  41.098  69.644  1.00  0.00           H  
ATOM   2208  CZ  ARG   142      58.489  41.280  71.529  1.00  0.00           C  
ATOM   2209  NH1 ARG   142      58.217  40.753  72.694  1.00  0.00           N  
ATOM   2210 HH11 ARG   142      58.264  39.757  72.783  1.00  0.00           H  
ATOM   2211 HH12 ARG   142      58.021  41.343  73.480  1.00  0.00           H  
ATOM   2212  NH2 ARG   142      58.512  42.574  71.415  1.00  0.00           N  
ATOM   2213 HH21 ARG   142      58.739  42.971  70.506  1.00  0.00           H  
ATOM   2214 HH22 ARG   142      58.319  43.206  72.163  1.00  0.00           H  
ATOM   2215  C   ARG   142      58.043  39.444  65.175  1.00  0.00           C  
ATOM   2216  O   ARG   142      58.192  40.439  64.464  1.00  0.00           O  
ATOM   2217  N   GLU   143      57.035  38.591  65.001  1.00  0.00           N  
ATOM   2218  H   GLU   143      56.998  37.768  65.572  1.00  0.00           H  
ATOM   2219  CA  GLU   143      56.065  38.732  63.906  1.00  0.00           C  
ATOM   2220  HA  GLU   143      56.636  38.905  62.988  1.00  0.00           H  
ATOM   2221  CB  GLU   143      55.295  37.410  63.733  1.00  0.00           C  
ATOM   2222  HB2 GLU   143      55.967  36.567  63.894  1.00  0.00           H  
ATOM   2223  HB3 GLU   143      54.513  37.343  64.491  1.00  0.00           H  
ATOM   2224  CG  GLU   143      54.660  37.276  62.340  1.00  0.00           C  
ATOM   2225  HG2 GLU   143      54.014  36.395  62.340  1.00  0.00           H  
ATOM   2226  HG3 GLU   143      54.027  38.148  62.176  1.00  0.00           H  
ATOM   2227  CD  GLU   143      55.688  37.138  61.201  1.00  0.00           C  
ATOM   2228  OE1 GLU   143      56.818  36.672  61.448  1.00  0.00           O  
ATOM   2229  OE2 GLU   143      55.368  37.489  60.039  1.00  0.00           O  
ATOM   2230  C   GLU   143      55.128  39.945  64.121  1.00  0.00           C  
ATOM   2231  O   GLU   143      54.312  39.971  65.048  1.00  0.00           O  
ATOM   2232  N   ALA   144      55.282  40.953  63.262  1.00  0.00           N  
ATOM   2233  H   ALA   144      55.917  40.793  62.488  1.00  0.00           H  
ATOM   2234  CA  ALA   144      54.595  42.243  63.292  1.00  0.00           C  
ATOM   2235  HA  ALA   144      54.394  42.504  64.330  1.00  0.00           H  
ATOM   2236  CB  ALA   144      55.549  43.295  62.715  1.00  0.00           C  
ATOM   2237  HB1 ALA   144      56.013  42.933  61.803  1.00  0.00           H  
ATOM   2238  HB2 ALA   144      55.025  44.220  62.486  1.00  0.00           H  
ATOM   2239  HB3 ALA   144      56.322  43.510  63.446  1.00  0.00           H  
ATOM   2240  C   ALA   144      53.248  42.249  62.546  1.00  0.00           C  
ATOM   2241  O   ALA   144      52.936  41.346  61.767  1.00  0.00           O  
ATOM   2242  N   ALA   145      52.475  43.324  62.749  1.00  0.00           N  
ATOM   2243  H   ALA   145      52.804  44.020  63.409  1.00  0.00           H  
ATOM   2244  CA  ALA   145      51.166  43.514  62.124  1.00  0.00           C  
ATOM   2245  HA  ALA   145      51.185  43.061  61.131  1.00  0.00           H  
ATOM   2246  CB  ALA   145      50.139  42.749  62.966  1.00  0.00           C  
ATOM   2247  HB1 ALA   145      49.146  42.852  62.530  1.00  0.00           H  
ATOM   2248  HB2 ALA   145      50.404  41.691  62.992  1.00  0.00           H  
ATOM   2249  HB3 ALA   145      50.124  43.140  63.984  1.00  0.00           H  
ATOM   2250  C   ALA   145      50.733  44.982  61.921  1.00  0.00           C  
ATOM   2251  O   ALA   145      49.721  45.196  61.257  1.00  0.00           O  
ATOM   2252  N   TYR   146      51.447  45.981  62.457  1.00  0.00           N  
ATOM   2253  H   TYR   146      52.306  45.768  62.950  1.00  0.00           H  
ATOM   2254  CA  TYR   146      51.043  47.398  62.445  1.00  0.00           C  
ATOM   2255  HA  TYR   146      50.191  47.525  61.775  1.00  0.00           H  
ATOM   2256  CB  TYR   146      50.585  47.826  63.849  1.00  0.00           C  
ATOM   2257  HB2 TYR   146      51.463  47.991  64.473  1.00  0.00           H  
ATOM   2258  HB3 TYR   146      50.049  48.773  63.779  1.00  0.00           H  
ATOM   2259  CG  TYR   146      49.692  46.801  64.515  1.00  0.00           C  
ATOM   2260  CD1 TYR   146      48.410  46.539  63.989  1.00  0.00           C  
ATOM   2261  HD1 TYR   146      48.030  47.115  63.152  1.00  0.00           H  
ATOM   2262  CE1 TYR   146      47.648  45.479  64.508  1.00  0.00           C  
ATOM   2263  HE1 TYR   146      46.680  45.243  64.091  1.00  0.00           H  
ATOM   2264  CZ  TYR   146      48.175  44.678  65.544  1.00  0.00           C  
ATOM   2265  OH  TYR   146      47.448  43.648  66.027  1.00  0.00           O  
ATOM   2266  HH  TYR   146      47.969  43.039  66.593  1.00  0.00           H  
ATOM   2267  CE2 TYR   146      49.442  44.960  66.088  1.00  0.00           C  
ATOM   2268  HE2 TYR   146      49.836  44.338  66.876  1.00  0.00           H  
ATOM   2269  CD2 TYR   146      50.201  46.025  65.573  1.00  0.00           C  
ATOM   2270  HD2 TYR   146      51.194  46.218  65.960  1.00  0.00           H  
ATOM   2271  C   TYR   146      52.161  48.302  61.914  1.00  0.00           C  
ATOM   2272  O   TYR   146      53.279  47.839  61.683  1.00  0.00           O  
ATOM   2273  N   THR   147      51.857  49.583  61.699  1.00  0.00           N  
ATOM   2274  H   THR   147      50.903  49.883  61.890  1.00  0.00           H  
ATOM   2275  CA  THR   147      52.713  50.523  60.968  1.00  0.00           C  
ATOM   2276  HA  THR   147      53.681  50.057  60.790  1.00  0.00           H  
ATOM   2277  CB  THR   147      52.091  50.848  59.596  1.00  0.00           C  
ATOM   2278  HB  THR   147      51.258  51.541  59.716  1.00  0.00           H  
ATOM   2279  CG2 THR   147      53.162  51.474  58.726  1.00  0.00           C  
ATOM   2280 HG21 THR   147      54.066  50.867  58.729  1.00  0.00           H  
ATOM   2281 HG22 THR   147      52.787  51.548  57.714  1.00  0.00           H  
ATOM   2282 HG23 THR   147      53.382  52.472  59.087  1.00  0.00           H  
ATOM   2283  OG1 THR   147      51.616  49.724  58.883  1.00  0.00           O  
ATOM   2284  HG1 THR   147      50.696  49.583  59.164  1.00  0.00           H  
ATOM   2285  C   THR   147      52.957  51.809  61.774  1.00  0.00           C  
ATOM   2286  O   THR   147      52.249  52.802  61.618  1.00  0.00           O  
ATOM   2287  N   LYS   148      53.942  51.821  62.678  1.00  0.00           N  
ATOM   2288  H   LYS   148      54.621  51.064  62.656  1.00  0.00           H  
ATOM   2289  CA  LYS   148      54.182  52.963  63.582  1.00  0.00           C  
ATOM   2290  HA  LYS   148      53.219  53.322  63.947  1.00  0.00           H  
ATOM   2291  CB  LYS   148      54.980  52.480  64.802  1.00  0.00           C  
ATOM   2292  HB2 LYS   148      54.428  51.662  65.262  1.00  0.00           H  
ATOM   2293  HB3 LYS   148      55.949  52.106  64.473  1.00  0.00           H  
ATOM   2294  CG  LYS   148      55.170  53.583  65.858  1.00  0.00           C  
ATOM   2295  HG2 LYS   148      55.811  54.371  65.461  1.00  0.00           H  
ATOM   2296  HG3 LYS   148      54.196  54.012  66.097  1.00  0.00           H  
ATOM   2297  CD  LYS   148      55.786  53.040  67.155  1.00  0.00           C  
ATOM   2298  HD2 LYS   148      55.805  53.839  67.899  1.00  0.00           H  
ATOM   2299  HD3 LYS   148      55.160  52.236  67.542  1.00  0.00           H  
ATOM   2300  CE  LYS   148      57.212  52.530  66.934  1.00  0.00           C  
ATOM   2301  HE2 LYS   148      57.235  51.834  66.094  1.00  0.00           H  
ATOM   2302  HE3 LYS   148      57.861  53.373  66.683  1.00  0.00           H  
ATOM   2303  NZ  LYS   148      57.725  51.852  68.139  1.00  0.00           N  
ATOM   2304  HZ1 LYS   148      57.729  52.455  68.951  1.00  0.00           H  
ATOM   2305  HZ2 LYS   148      57.194  51.031  68.402  1.00  0.00           H  
ATOM   2306  HZ3 LYS   148      58.687  51.518  68.000  1.00  0.00           H  
ATOM   2307  C   LYS   148      54.865  54.129  62.854  1.00  0.00           C  
ATOM   2308  O   LYS   148      56.033  54.018  62.485  1.00  0.00           O  
ATOM   2309  N   ARG   149      54.151  55.249  62.678  1.00  0.00           N  
ATOM   2310  H   ARG   149      53.193  55.235  62.988  1.00  0.00           H  
ATOM   2311  CA  ARG   149      54.693  56.490  62.084  1.00  0.00           C  
ATOM   2312  HA  ARG   149      55.111  56.234  61.111  1.00  0.00           H  
ATOM   2313  CB  ARG   149      53.584  57.543  61.867  1.00  0.00           C  
ATOM   2314  HB2 ARG   149      52.833  57.124  61.203  1.00  0.00           H  
ATOM   2315  HB3 ARG   149      53.113  57.772  62.825  1.00  0.00           H  
ATOM   2316  CG  ARG   149      54.121  58.854  61.252  1.00  0.00           C  
ATOM   2317  HG2 ARG   149      54.764  59.343  61.983  1.00  0.00           H  
ATOM   2318  HG3 ARG   149      54.715  58.631  60.365  1.00  0.00           H  
ATOM   2319  CD  ARG   149      53.037  59.868  60.880  1.00  0.00           C  
ATOM   2320  HD2 ARG   149      52.357  59.985  61.727  1.00  0.00           H  
ATOM   2321  HD3 ARG   149      53.519  60.829  60.691  1.00  0.00           H  
ATOM   2322  NE  ARG   149      52.290  59.467  59.675  1.00  0.00           N  
ATOM   2323  HE  ARG   149      52.692  58.756  59.080  1.00  0.00           H  
ATOM   2324  CZ  ARG   149      51.138  59.973  59.277  1.00  0.00           C  
ATOM   2325  NH1 ARG   149      50.577  60.993  59.853  1.00  0.00           N  
ATOM   2326 HH11 ARG   149      51.031  61.440  60.638  1.00  0.00           H  
ATOM   2327 HH12 ARG   149      49.675  61.295  59.500  1.00  0.00           H  
ATOM   2328  NH2 ARG   149      50.506  59.458  58.269  1.00  0.00           N  
ATOM   2329 HH21 ARG   149      50.947  58.738  57.718  1.00  0.00           H  
ATOM   2330 HH22 ARG   149      49.628  59.885  57.989  1.00  0.00           H  
ATOM   2331  C   ARG   149      55.849  57.066  62.913  1.00  0.00           C  
ATOM   2332  O   ARG   149      55.803  57.062  64.139  1.00  0.00           O  
ATOM   2333  N   LEU   150      56.841  57.612  62.214  1.00  0.00           N  
ATOM   2334  H   LEU   150      56.767  57.548  61.206  1.00  0.00           H  
ATOM   2335  CA  LEU   150      57.931  58.445  62.721  1.00  0.00           C  
ATOM   2336  HA  LEU   150      57.989  58.349  63.806  1.00  0.00           H  
ATOM   2337  CB  LEU   150      59.265  57.981  62.097  1.00  0.00           C  
ATOM   2338  HB2 LEU   150      59.265  58.279  61.047  1.00  0.00           H  
ATOM   2339  HB3 LEU   150      60.079  58.516  62.589  1.00  0.00           H  
ATOM   2340  CG  LEU   150      59.563  56.469  62.148  1.00  0.00           C  
ATOM   2341  HG  LEU   150      58.782  55.923  61.619  1.00  0.00           H  
ATOM   2342  CD1 LEU   150      60.886  56.207  61.430  1.00  0.00           C  
ATOM   2343 HD11 LEU   150      60.841  56.578  60.406  1.00  0.00           H  
ATOM   2344 HD12 LEU   150      61.709  56.691  61.955  1.00  0.00           H  
ATOM   2345 HD13 LEU   150      61.079  55.137  61.387  1.00  0.00           H  
ATOM   2346  CD2 LEU   150      59.644  55.937  63.580  1.00  0.00           C  
ATOM   2347 HD21 LEU   150      60.433  56.454  64.125  1.00  0.00           H  
ATOM   2348 HD22 LEU   150      58.690  56.075  64.086  1.00  0.00           H  
ATOM   2349 HD23 LEU   150      59.865  54.870  63.552  1.00  0.00           H  
ATOM   2350  C   LEU   150      57.667  59.918  62.355  1.00  0.00           C  
ATOM   2351  O   LEU   150      57.213  60.203  61.246  1.00  0.00           O  
ATOM   2352  N   GLY   151      57.987  60.858  63.250  1.00  0.00           N  
ATOM   2353  H   GLY   151      58.276  60.565  64.171  1.00  0.00           H  
ATOM   2354  CA  GLY   151      57.842  62.304  63.009  1.00  0.00           C  
ATOM   2355  HA2 GLY   151      58.790  62.799  63.211  1.00  0.00           H  
ATOM   2356  HA3 GLY   151      57.592  62.492  61.963  1.00  0.00           H  
ATOM   2357  C   GLY   151      56.770  62.959  63.883  1.00  0.00           C  
ATOM   2358  O   GLY   151      56.485  62.490  64.982  1.00  0.00           O  
ATOM   2359  N   THR   152      56.179  64.060  63.412  1.00  0.00           N  
ATOM   2360  H   THR   152      56.420  64.350  62.462  1.00  0.00           H  
ATOM   2361  CA  THR   152      55.107  64.799  64.124  1.00  0.00           C  
ATOM   2362  HA  THR   152      54.766  64.187  64.957  1.00  0.00           H  
ATOM   2363  CB  THR   152      55.606  66.126  64.722  1.00  0.00           C  
ATOM   2364  HB  THR   152      54.823  66.511  65.377  1.00  0.00           H  
ATOM   2365  CG2 THR   152      56.882  66.005  65.554  1.00  0.00           C  
ATOM   2366 HG21 THR   152      57.723  65.710  64.927  1.00  0.00           H  
ATOM   2367 HG22 THR   152      57.103  66.966  66.019  1.00  0.00           H  
ATOM   2368 HG23 THR   152      56.738  65.258  66.335  1.00  0.00           H  
ATOM   2369  OG1 THR   152      55.826  67.083  63.714  1.00  0.00           O  
ATOM   2370  HG1 THR   152      56.551  66.766  63.164  1.00  0.00           H  
ATOM   2371  C   THR   152      53.862  65.055  63.265  1.00  0.00           C  
ATOM   2372  O   THR   152      52.880  65.633  63.745  1.00  0.00           O  
ATOM   2373  N   GLU   153      53.887  64.640  62.001  1.00  0.00           N  
ATOM   2374  H   GLU   153      54.763  64.249  61.659  1.00  0.00           H  
ATOM   2375  CA  GLU   153      52.815  64.775  61.021  1.00  0.00           C  
ATOM   2376  HA  GLU   153      52.492  65.816  61.012  1.00  0.00           H  
ATOM   2377  CB  GLU   153      53.345  64.441  59.616  1.00  0.00           C  
ATOM   2378  HB2 GLU   153      53.611  63.384  59.560  1.00  0.00           H  
ATOM   2379  HB3 GLU   153      52.528  64.618  58.916  1.00  0.00           H  
ATOM   2380  CG  GLU   153      54.544  65.298  59.165  1.00  0.00           C  
ATOM   2381  HG2 GLU   153      54.463  65.438  58.085  1.00  0.00           H  
ATOM   2382  HG3 GLU   153      54.485  66.287  59.625  1.00  0.00           H  
ATOM   2383  CD  GLU   153      55.901  64.644  59.477  1.00  0.00           C  
ATOM   2384  OE1 GLU   153      56.575  64.206  58.519  1.00  0.00           O  
ATOM   2385  OE2 GLU   153      56.270  64.533  60.669  1.00  0.00           O  
ATOM   2386  C   GLU   153      51.605  63.894  61.382  1.00  0.00           C  
ATOM   2387  O   GLU   153      51.741  62.712  61.701  1.00  0.00           O  
ATOM   2388  N   LYS   154      50.400  64.475  61.331  1.00  0.00           N  
ATOM   2389  H   LYS   154      50.359  65.426  60.997  1.00  0.00           H  
ATOM   2390  CA  LYS   154      49.169  63.919  61.938  1.00  0.00           C  
ATOM   2391  HA  LYS   154      49.431  63.126  62.640  1.00  0.00           H  
ATOM   2392  CB  LYS   154      48.473  65.052  62.719  1.00  0.00           C  
ATOM   2393  HB2 LYS   154      48.289  65.884  62.035  1.00  0.00           H  
ATOM   2394  HB3 LYS   154      47.508  64.705  63.094  1.00  0.00           H  
ATOM   2395  CG  LYS   154      49.324  65.528  63.912  1.00  0.00           C  
ATOM   2396  HG2 LYS   154      49.185  64.842  64.748  1.00  0.00           H  
ATOM   2397  HG3 LYS   154      50.373  65.506  63.637  1.00  0.00           H  
ATOM   2398  CD  LYS   154      48.985  66.959  64.357  1.00  0.00           C  
ATOM   2399  HD2 LYS   154      49.015  67.631  63.498  1.00  0.00           H  
ATOM   2400  HD3 LYS   154      47.972  66.971  64.764  1.00  0.00           H  
ATOM   2401  CE  LYS   154      49.964  67.460  65.432  1.00  0.00           C  
ATOM   2402  HE2 LYS   154      49.594  68.417  65.812  1.00  0.00           H  
ATOM   2403  HE3 LYS   154      49.962  66.748  66.263  1.00  0.00           H  
ATOM   2404  NZ  LYS   154      51.349  67.632  64.912  1.00  0.00           N  
ATOM   2405  HZ1 LYS   154      51.384  68.313  64.165  1.00  0.00           H  
ATOM   2406  HZ2 LYS   154      51.985  67.920  65.643  1.00  0.00           H  
ATOM   2407  HZ3 LYS   154      51.715  66.755  64.533  1.00  0.00           H  
ATOM   2408  C   LYS   154      48.203  63.285  60.927  1.00  0.00           C  
ATOM   2409  O   LYS   154      47.350  62.491  61.312  1.00  0.00           O  
ATOM   2410  N   GLU   155      48.368  63.644  59.657  1.00  0.00           N  
ATOM   2411  H   GLU   155      49.129  64.259  59.439  1.00  0.00           H  
ATOM   2412  CA  GLU   155      47.425  63.383  58.567  1.00  0.00           C  
ATOM   2413  HA  GLU   155      46.444  63.730  58.900  1.00  0.00           H  
ATOM   2414  CB  GLU   155      47.866  64.240  57.358  1.00  0.00           C  
ATOM   2415  HB2 GLU   155      48.005  65.263  57.711  1.00  0.00           H  
ATOM   2416  HB3 GLU   155      48.834  63.887  57.001  1.00  0.00           H  
ATOM   2417  CG  GLU   155      46.887  64.298  56.175  1.00  0.00           C  
ATOM   2418  HG2 GLU   155      47.121  65.168  55.556  1.00  0.00           H  
ATOM   2419  HG3 GLU   155      47.023  63.404  55.564  1.00  0.00           H  
ATOM   2420  CD  GLU   155      45.438  64.365  56.654  1.00  0.00           C  
ATOM   2421  OE1 GLU   155      44.715  63.383  56.381  1.00  0.00           O  
ATOM   2422  OE2 GLU   155      45.128  65.271  57.456  1.00  0.00           O  
ATOM   2423  C   GLU   155      47.288  61.888  58.221  1.00  0.00           C  
ATOM   2424  O   GLU   155      48.228  61.109  58.405  1.00  0.00           O  
ATOM   2425  N   VAL   156      46.124  61.471  57.722  1.00  0.00           N  
ATOM   2426  H   VAL   156      45.422  62.179  57.498  1.00  0.00           H  
ATOM   2427  CA  VAL   156      45.841  60.109  57.254  1.00  0.00           C  
ATOM   2428  HA  VAL   156      46.082  59.406  58.050  1.00  0.00           H  
ATOM   2429  CB  VAL   156      44.340  59.975  56.922  1.00  0.00           C  
ATOM   2430  HB  VAL   156      44.059  60.745  56.204  1.00  0.00           H  
ATOM   2431  CG1 VAL   156      43.981  58.617  56.310  1.00  0.00           C  
ATOM   2432 HG11 VAL   156      42.903  58.547  56.170  1.00  0.00           H  
ATOM   2433 HG12 VAL   156      44.457  58.513  55.335  1.00  0.00           H  
ATOM   2434 HG13 VAL   156      44.317  57.813  56.962  1.00  0.00           H  
ATOM   2435  CG2 VAL   156      43.492  60.154  58.192  1.00  0.00           C  
ATOM   2436 HG21 VAL   156      43.632  61.161  58.588  1.00  0.00           H  
ATOM   2437 HG22 VAL   156      42.436  60.038  57.949  1.00  0.00           H  
ATOM   2438 HG23 VAL   156      43.780  59.422  58.945  1.00  0.00           H  
ATOM   2439  C   VAL   156      46.721  59.745  56.055  1.00  0.00           C  
ATOM   2440  O   VAL   156      47.213  58.622  56.004  1.00  0.00           O  
ATOM   2441  N   GLU   157      46.999  60.684  55.148  1.00  0.00           N  
ATOM   2442  H   GLU   157      46.576  61.596  55.266  1.00  0.00           H  
ATOM   2443  CA  GLU   157      48.030  60.559  54.111  1.00  0.00           C  
ATOM   2444  HA  GLU   157      48.252  59.505  53.951  1.00  0.00           H  
ATOM   2445  CB  GLU   157      47.473  61.100  52.779  1.00  0.00           C  
ATOM   2446  HB2 GLU   157      46.509  60.627  52.581  1.00  0.00           H  
ATOM   2447  HB3 GLU   157      47.313  62.176  52.869  1.00  0.00           H  
ATOM   2448  CG  GLU   157      48.394  60.827  51.581  1.00  0.00           C  
ATOM   2449  HG2 GLU   157      49.400  61.193  51.800  1.00  0.00           H  
ATOM   2450  HG3 GLU   157      48.464  59.750  51.421  1.00  0.00           H  
ATOM   2451  CD  GLU   157      47.869  61.511  50.312  1.00  0.00           C  
ATOM   2452  OE1 GLU   157      48.294  62.652  50.017  1.00  0.00           O  
ATOM   2453  OE2 GLU   157      47.039  60.924  49.569  1.00  0.00           O  
ATOM   2454  C   GLU   157      49.344  61.254  54.532  1.00  0.00           C  
ATOM   2455  O   GLU   157      49.400  62.473  54.667  1.00  0.00           O  
ATOM   2456  N   VAL   158      50.421  60.483  54.694  1.00  0.00           N  
ATOM   2457  H   VAL   158      50.270  59.482  54.595  1.00  0.00           H  
ATOM   2458  CA  VAL   158      51.821  60.938  54.645  1.00  0.00           C  
ATOM   2459  HA  VAL   158      51.882  61.836  54.029  1.00  0.00           H  
ATOM   2460  CB  VAL   158      52.424  61.273  56.033  1.00  0.00           C  
ATOM   2461  HB  VAL   158      52.382  60.390  56.659  1.00  0.00           H  
ATOM   2462  CG1 VAL   158      53.896  61.696  55.934  1.00  0.00           C  
ATOM   2463 HG11 VAL   158      53.988  62.579  55.302  1.00  0.00           H  
ATOM   2464 HG12 VAL   158      54.287  61.926  56.926  1.00  0.00           H  
ATOM   2465 HG13 VAL   158      54.499  60.891  55.510  1.00  0.00           H  
ATOM   2466  CG2 VAL   158      51.683  62.395  56.766  1.00  0.00           C  
ATOM   2467 HG21 VAL   158      50.647  62.106  56.938  1.00  0.00           H  
ATOM   2468 HG22 VAL   158      52.151  62.580  57.730  1.00  0.00           H  
ATOM   2469 HG23 VAL   158      51.697  63.305  56.165  1.00  0.00           H  
ATOM   2470  C   VAL   158      52.597  59.816  53.959  1.00  0.00           C  
ATOM   2471  O   VAL   158      52.954  58.825  54.601  1.00  0.00           O  
ATOM   2472  N   ILE   159      52.782  59.928  52.644  1.00  0.00           N  
ATOM   2473  H   ILE   159      52.404  60.736  52.176  1.00  0.00           H  
ATOM   2474  CA  ILE   159      53.513  58.946  51.830  1.00  0.00           C  
ATOM   2475  HA  ILE   159      53.024  57.980  51.942  1.00  0.00           H  
ATOM   2476  CB  ILE   159      53.461  59.354  50.336  1.00  0.00           C  
ATOM   2477  HB  ILE   159      53.918  60.341  50.253  1.00  0.00           H  
ATOM   2478  CG2 ILE   159      54.280  58.416  49.430  1.00  0.00           C  
ATOM   2479 HG21 ILE   159      54.176  58.725  48.390  1.00  0.00           H  
ATOM   2480 HG22 ILE   159      55.336  58.467  49.691  1.00  0.00           H  
ATOM   2481 HG23 ILE   159      53.935  57.388  49.528  1.00  0.00           H  
ATOM   2482  CG1 ILE   159      52.014  59.485  49.797  1.00  0.00           C  
ATOM   2483 HG12 ILE   159      51.506  60.291  50.329  1.00  0.00           H  
ATOM   2484 HG13 ILE   159      52.065  59.784  48.750  1.00  0.00           H  
ATOM   2485  CD1 ILE   159      51.139  58.227  49.892  1.00  0.00           C  
ATOM   2486 HD11 ILE   159      51.579  57.412  49.316  1.00  0.00           H  
ATOM   2487 HD12 ILE   159      51.019  57.921  50.931  1.00  0.00           H  
ATOM   2488 HD13 ILE   159      50.152  58.445  49.486  1.00  0.00           H  
ATOM   2489  C   ILE   159      54.952  58.798  52.350  1.00  0.00           C  
ATOM   2490  O   ILE   159      55.587  59.798  52.693  1.00  0.00           O  
ATOM   2491  N   GLY   160      55.466  57.571  52.424  1.00  0.00           N  
ATOM   2492  H   GLY   160      54.888  56.788  52.142  1.00  0.00           H  
ATOM   2493  CA  GLY   160      56.817  57.295  52.914  1.00  0.00           C  
ATOM   2494  HA2 GLY   160      57.533  57.662  52.181  1.00  0.00           H  
ATOM   2495  HA3 GLY   160      56.994  57.844  53.836  1.00  0.00           H  
ATOM   2496  C   GLY   160      57.103  55.817  53.177  1.00  0.00           C  
ATOM   2497  O   GLY   160      56.188  55.020  53.374  1.00  0.00           O  
ATOM   2498  N   GLY   161      58.389  55.469  53.170  1.00  0.00           N  
ATOM   2499  H   GLY   161      59.067  56.224  53.065  1.00  0.00           H  
ATOM   2500  CA  GLY   161      58.945  54.164  53.531  1.00  0.00           C  
ATOM   2501  HA2 GLY   161      58.194  53.384  53.427  1.00  0.00           H  
ATOM   2502  HA3 GLY   161      59.763  53.943  52.845  1.00  0.00           H  
ATOM   2503  C   GLY   161      59.490  54.158  54.964  1.00  0.00           C  
ATOM   2504  O   GLY   161      58.874  54.719  55.875  1.00  0.00           O  
ATOM   2505  N   ALA   162      60.668  53.555  55.168  1.00  0.00           N  
ATOM   2506  H   ALA   162      61.157  53.195  54.365  1.00  0.00           H  
ATOM   2507  CA  ALA   162      61.387  53.558  56.457  1.00  0.00           C  
ATOM   2508  HA  ALA   162      60.741  53.124  57.222  1.00  0.00           H  
ATOM   2509  CB  ALA   162      62.624  52.664  56.311  1.00  0.00           C  
ATOM   2510  HB1 ALA   162      63.158  52.632  57.261  1.00  0.00           H  
ATOM   2511  HB2 ALA   162      62.324  51.650  56.045  1.00  0.00           H  
ATOM   2512  HB3 ALA   162      63.291  53.065  55.545  1.00  0.00           H  
ATOM   2513  C   ALA   162      61.756  54.981  56.934  1.00  0.00           C  
ATOM   2514  O   ALA   162      61.904  55.241  58.124  1.00  0.00           O  
ATOM   2515  N   ASP   163      61.772  55.927  55.994  1.00  0.00           N  
ATOM   2516  H   ASP   163      61.671  55.608  55.033  1.00  0.00           H  
ATOM   2517  CA  ASP   163      61.805  57.385  56.147  1.00  0.00           C  
ATOM   2518  HA  ASP   163      62.728  57.661  56.658  1.00  0.00           H  
ATOM   2519  CB  ASP   163      61.810  58.026  54.734  1.00  0.00           C  
ATOM   2520  HB2 ASP   163      61.475  59.063  54.803  1.00  0.00           H  
ATOM   2521  HB3 ASP   163      62.844  58.052  54.385  1.00  0.00           H  
ATOM   2522  CG  ASP   163      60.977  57.288  53.662  1.00  0.00           C  
ATOM   2523  OD1 ASP   163      59.993  57.858  53.135  1.00  0.00           O  
ATOM   2524  OD2 ASP   163      61.300  56.121  53.345  1.00  0.00           O  
ATOM   2525  C   ASP   163      60.643  57.970  56.983  1.00  0.00           C  
ATOM   2526  O   ASP   163      60.729  59.115  57.436  1.00  0.00           O  
ATOM   2527  N   LYS   164      59.549  57.218  57.176  1.00  0.00           N  
ATOM   2528  H   LYS   164      59.547  56.297  56.749  1.00  0.00           H  
ATOM   2529  CA  LYS   164      58.323  57.662  57.866  1.00  0.00           C  
ATOM   2530  HA  LYS   164      58.586  58.446  58.571  1.00  0.00           H  
ATOM   2531  CB  LYS   164      57.313  58.202  56.829  1.00  0.00           C  
ATOM   2532  HB2 LYS   164      57.164  57.439  56.065  1.00  0.00           H  
ATOM   2533  HB3 LYS   164      56.352  58.375  57.318  1.00  0.00           H  
ATOM   2534  CG  LYS   164      57.716  59.509  56.135  1.00  0.00           C  
ATOM   2535  HG2 LYS   164      58.672  59.375  55.629  1.00  0.00           H  
ATOM   2536  HG3 LYS   164      56.968  59.748  55.377  1.00  0.00           H  
ATOM   2537  CD  LYS   164      57.801  60.676  57.126  1.00  0.00           C  
ATOM   2538  HD2 LYS   164      56.804  60.914  57.499  1.00  0.00           H  
ATOM   2539  HD3 LYS   164      58.440  60.415  57.967  1.00  0.00           H  
ATOM   2540  CE  LYS   164      58.406  61.890  56.434  1.00  0.00           C  
ATOM   2541  HE2 LYS   164      59.342  61.583  55.960  1.00  0.00           H  
ATOM   2542  HE3 LYS   164      57.716  62.239  55.660  1.00  0.00           H  
ATOM   2543  NZ  LYS   164      58.663  62.955  57.425  1.00  0.00           N  
ATOM   2544  HZ1 LYS   164      57.783  63.263  57.852  1.00  0.00           H  
ATOM   2545  HZ2 LYS   164      59.252  62.620  58.172  1.00  0.00           H  
ATOM   2546  HZ3 LYS   164      59.068  63.771  56.999  1.00  0.00           H  
ATOM   2547  C   LYS   164      57.639  56.607  58.735  1.00  0.00           C  
ATOM   2548  O   LYS   164      56.761  56.988  59.505  1.00  0.00           O  
ATOM   2549  N   TYR   165      58.003  55.325  58.657  1.00  0.00           N  
ATOM   2550  H   TYR   165      58.713  55.069  57.985  1.00  0.00           H  
ATOM   2551  CA  TYR   165      57.284  54.241  59.338  1.00  0.00           C  
ATOM   2552  HA  TYR   165      56.868  54.625  60.267  1.00  0.00           H  
ATOM   2553  CB  TYR   165      56.128  53.730  58.461  1.00  0.00           C  
ATOM   2554  HB2 TYR   165      56.550  53.279  57.562  1.00  0.00           H  
ATOM   2555  HB3 TYR   165      55.617  52.939  59.007  1.00  0.00           H  
ATOM   2556  CG  TYR   165      55.112  54.775  58.045  1.00  0.00           C  
ATOM   2557  CD1 TYR   165      54.028  55.086  58.887  1.00  0.00           C  
ATOM   2558  HD1 TYR   165      53.892  54.552  59.817  1.00  0.00           H  
ATOM   2559  CE1 TYR   165      53.137  56.114  58.529  1.00  0.00           C  
ATOM   2560  HE1 TYR   165      52.298  56.356  59.153  1.00  0.00           H  
ATOM   2561  CZ  TYR   165      53.335  56.831  57.334  1.00  0.00           C  
ATOM   2562  OH  TYR   165      52.509  57.862  57.031  1.00  0.00           O  
ATOM   2563  HH  TYR   165      52.722  58.204  56.136  1.00  0.00           H  
ATOM   2564  CE2 TYR   165      54.387  56.484  56.465  1.00  0.00           C  
ATOM   2565  HE2 TYR   165      54.528  57.011  55.533  1.00  0.00           H  
ATOM   2566  CD2 TYR   165      55.273  55.454  56.823  1.00  0.00           C  
ATOM   2567  HD2 TYR   165      56.092  55.196  56.163  1.00  0.00           H  
ATOM   2568  C   TYR   165      58.167  53.038  59.672  1.00  0.00           C  
ATOM   2569  O   TYR   165      58.892  52.534  58.817  1.00  0.00           O  
ATOM   2570  N   HID   166      58.011  52.496  60.881  1.00  0.00           N  
ATOM   2571  H   HID   166      57.423  52.984  61.549  1.00  0.00           H  
ATOM   2572  CA  HID   166      58.389  51.118  61.206  1.00  0.00           C  
ATOM   2573  HA  HID   166      59.216  50.811  60.571  1.00  0.00           H  
ATOM   2574  CB  HID   166      58.847  51.048  62.676  1.00  0.00           C  
ATOM   2575  HB2 HID   166      58.036  51.404  63.311  1.00  0.00           H  
ATOM   2576  HB3 HID   166      59.022  50.005  62.934  1.00  0.00           H  
ATOM   2577  CG  HID   166      60.092  51.832  63.035  1.00  0.00           C  
ATOM   2578  ND1 HID   166      60.593  52.007  64.307  1.00  0.00           N  
ATOM   2579  HD1 HID   166      60.230  51.624  65.186  1.00  0.00           H  
ATOM   2580  CE1 HID   166      61.729  52.716  64.226  1.00  0.00           C  
ATOM   2581  HE1 HID   166      62.344  52.988  65.073  1.00  0.00           H  
ATOM   2582  NE2 HID   166      61.995  53.025  62.950  1.00  0.00           N  
ATOM   2583  CD2 HID   166      60.971  52.454  62.183  1.00  0.00           C  
ATOM   2584  HD2 HID   166      60.896  52.492  61.106  1.00  0.00           H  
ATOM   2585  C   HID   166      57.201  50.165  60.961  1.00  0.00           C  
ATOM   2586  O   HID   166      56.074  50.496  61.343  1.00  0.00           O  
ATOM   2587  N   SER   167      57.412  48.954  60.420  1.00  0.00           N  
ATOM   2588  H   SER   167      58.341  48.708  60.101  1.00  0.00           H  
ATOM   2589  CA  SER   167      56.500  47.835  60.733  1.00  0.00           C  
ATOM   2590  HA  SER   167      55.479  48.211  60.723  1.00  0.00           H  
ATOM   2591  CB  SER   167      56.540  46.695  59.708  1.00  0.00           C  
ATOM   2592  HB2 SER   167      55.965  45.849  60.087  1.00  0.00           H  
ATOM   2593  HB3 SER   167      56.054  47.039  58.797  1.00  0.00           H  
ATOM   2594  OG  SER   167      57.849  46.268  59.397  1.00  0.00           O  
ATOM   2595  HG  SER   167      58.172  45.688  60.115  1.00  0.00           H  
ATOM   2596  C   SER   167      56.791  47.329  62.145  1.00  0.00           C  
ATOM   2597  O   SER   167      57.955  47.244  62.539  1.00  0.00           O  
ATOM   2598  N   VAL   168      55.735  47.048  62.916  1.00  0.00           N  
ATOM   2599  H   VAL   168      54.810  47.143  62.512  1.00  0.00           H  
ATOM   2600  CA  VAL   168      55.823  46.742  64.354  1.00  0.00           C  
ATOM   2601  HA  VAL   168      56.798  46.301  64.516  1.00  0.00           H  
ATOM   2602  CB  VAL   168      55.742  48.001  65.243  1.00  0.00           C  
ATOM   2603  HB  VAL   168      55.906  47.690  66.274  1.00  0.00           H  
ATOM   2604  CG1 VAL   168      56.818  49.038  64.913  1.00  0.00           C  
ATOM   2605 HG11 VAL   168      56.626  49.490  63.942  1.00  0.00           H  
ATOM   2606 HG12 VAL   168      56.825  49.808  65.681  1.00  0.00           H  
ATOM   2607 HG13 VAL   168      57.798  48.557  64.909  1.00  0.00           H  
ATOM   2608  CG2 VAL   168      54.377  48.694  65.183  1.00  0.00           C  
ATOM   2609 HG21 VAL   168      54.376  49.530  65.876  1.00  0.00           H  
ATOM   2610 HG22 VAL   168      54.174  49.048  64.173  1.00  0.00           H  
ATOM   2611 HG23 VAL   168      53.593  48.006  65.494  1.00  0.00           H  
ATOM   2612  C   VAL   168      54.794  45.722  64.841  1.00  0.00           C  
ATOM   2613  O   VAL   168      53.705  45.582  64.269  1.00  0.00           O  
ATOM   2614  N   CM3   169      55.153  45.011  65.912  1.00  0.00           N  
ATOM   2615  H   CM3   169      56.073  45.174  66.298  1.00  0.00           H  
ATOM   2616  CA  CM3   169      54.276  44.130  66.677  1.00  0.00           C  
ATOM   2617  HA  CM3   169      53.608  43.627  65.980  1.00  0.00           H  
ATOM   2618  CB  CM3   169      55.131  43.044  67.351  1.00  0.00           C  
ATOM   2619  HB3 CM3   169      55.903  42.699  66.660  1.00  0.00           H  
ATOM   2620  HB2 CM3   169      54.496  42.195  67.604  1.00  0.00           H  
ATOM   2621  SG  CM3   169      55.899  43.673  68.872  1.00  0.00           S  
ATOM   2622  C   CM3   169      53.400  44.899  67.686  1.00  0.00           C  
ATOM   2623  O   CM3   169      53.561  46.101  67.925  1.00  0.00           O  
ATOM   2624  N   ARG   170      52.461  44.179  68.316  1.00  0.00           N  
ATOM   2625  H   ARG   170      52.400  43.203  68.069  1.00  0.00           H  
ATOM   2626  CA  ARG   170      51.511  44.706  69.315  1.00  0.00           C  
ATOM   2627  HA  ARG   170      50.912  45.489  68.844  1.00  0.00           H  
ATOM   2628  CB  ARG   170      50.580  43.558  69.752  1.00  0.00           C  
ATOM   2629  HB2 ARG   170      50.134  43.123  68.859  1.00  0.00           H  
ATOM   2630  HB3 ARG   170      51.171  42.783  70.245  1.00  0.00           H  
ATOM   2631  CG  ARG   170      49.451  43.994  70.707  1.00  0.00           C  
ATOM   2632  HG2 ARG   170      49.882  44.325  71.652  1.00  0.00           H  
ATOM   2633  HG3 ARG   170      48.898  44.829  70.271  1.00  0.00           H  
ATOM   2634  CD  ARG   170      48.484  42.839  71.006  1.00  0.00           C  
ATOM   2635  HD2 ARG   170      49.060  41.959  71.295  1.00  0.00           H  
ATOM   2636  HD3 ARG   170      47.850  43.112  71.850  1.00  0.00           H  
ATOM   2637  NE  ARG   170      47.652  42.514  69.836  1.00  0.00           N  
ATOM   2638  HE  ARG   170      48.086  41.989  69.078  1.00  0.00           H  
ATOM   2639  CZ  ARG   170      46.484  43.038  69.515  1.00  0.00           C  
ATOM   2640  NH1 ARG   170      45.899  43.936  70.244  1.00  0.00           N  
ATOM   2641 HH11 ARG   170      46.364  44.328  71.053  1.00  0.00           H  
ATOM   2642 HH12 ARG   170      45.049  44.382  69.902  1.00  0.00           H  
ATOM   2643  NH2 ARG   170      45.910  42.684  68.405  1.00  0.00           N  
ATOM   2644 HH21 ARG   170      46.369  41.987  67.817  1.00  0.00           H  
ATOM   2645 HH22 ARG   170      45.175  43.256  68.003  1.00  0.00           H  
ATOM   2646  C   ARG   170      52.176  45.363  70.529  1.00  0.00           C  
ATOM   2647  O   ARG   170      51.603  46.298  71.076  1.00  0.00           O  
ATOM   2648  N   LEU   171      53.351  44.895  70.961  1.00  0.00           N  
ATOM   2649  H   LEU   171      53.842  44.233  70.374  1.00  0.00           H  
ATOM   2650  CA  LEU   171      54.055  45.488  72.105  1.00  0.00           C  
ATOM   2651  HA  LEU   171      53.312  45.794  72.843  1.00  0.00           H  
ATOM   2652  CB  LEU   171      54.986  44.449  72.762  1.00  0.00           C  
ATOM   2653  HB2 LEU   171      54.376  43.625  73.135  1.00  0.00           H  
ATOM   2654  HB3 LEU   171      55.662  44.055  72.000  1.00  0.00           H  
ATOM   2655  CG  LEU   171      55.839  45.013  73.922  1.00  0.00           C  
ATOM   2656  HG  LEU   171      56.509  45.786  73.546  1.00  0.00           H  
ATOM   2657  CD1 LEU   171      54.992  45.604  75.054  1.00  0.00           C  
ATOM   2658 HD11 LEU   171      54.264  44.868  75.399  1.00  0.00           H  
ATOM   2659 HD12 LEU   171      55.635  45.897  75.883  1.00  0.00           H  
ATOM   2660 HD13 LEU   171      54.464  46.489  74.698  1.00  0.00           H  
ATOM   2661  CD2 LEU   171      56.698  43.896  74.521  1.00  0.00           C  
ATOM   2662 HD21 LEU   171      57.325  44.303  75.316  1.00  0.00           H  
ATOM   2663 HD22 LEU   171      56.059  43.111  74.928  1.00  0.00           H  
ATOM   2664 HD23 LEU   171      57.341  43.489  73.749  1.00  0.00           H  
ATOM   2665  C   LEU   171      54.818  46.745  71.684  1.00  0.00           C  
ATOM   2666  O   LEU   171      54.640  47.809  72.281  1.00  0.00           O  
ATOM   2667  N   CM4   172      55.652  46.618  70.650  1.00  0.00           N  
ATOM   2668  H   CM4   172      55.746  45.715  70.201  1.00  0.00           H  
ATOM   2669  CA  CM4   172      56.522  47.695  70.176  1.00  0.00           C  
ATOM   2670  HA  CM4   172      57.054  48.078  71.037  1.00  0.00           H  
ATOM   2671  CB  CM4   172      57.569  47.173  69.197  1.00  0.00           C  
ATOM   2672  HB3 CM4   172      58.282  47.963  68.965  1.00  0.00           H  
ATOM   2673  HB2 CM4   172      57.077  46.856  68.278  1.00  0.00           H  
ATOM   2674  SG  CM4   172      58.445  45.763  69.925  1.00  0.00           S  
ATOM   2675  C   CM4   172      55.742  48.847  69.544  1.00  0.00           C  
ATOM   2676  O   CM4   172      56.235  49.973  69.505  1.00  0.00           O  
ATOM   2677  N   TYR   173      54.490  48.631  69.126  1.00  0.00           N  
ATOM   2678  H   TYR   173      54.155  47.674  69.069  1.00  0.00           H  
ATOM   2679  CA  TYR   173      53.565  49.723  68.802  1.00  0.00           C  
ATOM   2680  HA  TYR   173      53.973  50.280  67.962  1.00  0.00           H  
ATOM   2681  CB  TYR   173      52.203  49.151  68.380  1.00  0.00           C  
ATOM   2682  HB2 TYR   173      52.349  48.442  67.566  1.00  0.00           H  
ATOM   2683  HB3 TYR   173      51.764  48.608  69.219  1.00  0.00           H  
ATOM   2684  CG  TYR   173      51.237  50.224  67.912  1.00  0.00           C  
ATOM   2685  CD1 TYR   173      51.343  50.733  66.602  1.00  0.00           C  
ATOM   2686  HD1 TYR   173      52.075  50.322  65.923  1.00  0.00           H  
ATOM   2687  CE1 TYR   173      50.511  51.788  66.181  1.00  0.00           C  
ATOM   2688  HE1 TYR   173      50.604  52.190  65.183  1.00  0.00           H  
ATOM   2689  CZ  TYR   173      49.559  52.330  67.072  1.00  0.00           C  
ATOM   2690  OH  TYR   173      48.752  53.344  66.667  1.00  0.00           O  
ATOM   2691  HH  TYR   173      49.041  53.686  65.804  1.00  0.00           H  
ATOM   2692  CE2 TYR   173      49.436  51.803  68.375  1.00  0.00           C  
ATOM   2693  HE2 TYR   173      48.709  52.228  69.049  1.00  0.00           H  
ATOM   2694  CD2 TYR   173      50.277  50.754  68.796  1.00  0.00           C  
ATOM   2695  HD2 TYR   173      50.203  50.373  69.808  1.00  0.00           H  
ATOM   2696  C   TYR   173      53.421  50.714  69.972  1.00  0.00           C  
ATOM   2697  O   TYR   173      53.489  51.923  69.770  1.00  0.00           O  
ATOM   2698  N   PHE   174      53.334  50.217  71.210  1.00  0.00           N  
ATOM   2699  H   PHE   174      53.336  49.210  71.317  1.00  0.00           H  
ATOM   2700  CA  PHE   174      53.313  51.021  72.438  1.00  0.00           C  
ATOM   2701  HA  PHE   174      52.910  52.004  72.187  1.00  0.00           H  
ATOM   2702  CB  PHE   174      52.361  50.382  73.463  1.00  0.00           C  
ATOM   2703  HB2 PHE   174      52.810  49.451  73.814  1.00  0.00           H  
ATOM   2704  HB3 PHE   174      52.274  51.048  74.323  1.00  0.00           H  
ATOM   2705  CG  PHE   174      50.956  50.092  72.966  1.00  0.00           C  
ATOM   2706  CD1 PHE   174      50.037  51.142  72.773  1.00  0.00           C  
ATOM   2707  HD1 PHE   174      50.335  52.164  72.957  1.00  0.00           H  
ATOM   2708  CE1 PHE   174      48.724  50.861  72.352  1.00  0.00           C  
ATOM   2709  HE1 PHE   174      48.012  51.664  72.219  1.00  0.00           H  
ATOM   2710  CZ  PHE   174      48.328  49.531  72.117  1.00  0.00           C  
ATOM   2711  HZ  PHE   174      47.317  49.309  71.800  1.00  0.00           H  
ATOM   2712  CE2 PHE   174      49.244  48.483  72.308  1.00  0.00           C  
ATOM   2713  HE2 PHE   174      48.940  47.459  72.134  1.00  0.00           H  
ATOM   2714  CD2 PHE   174      50.553  48.765  72.736  1.00  0.00           C  
ATOM   2715  HD2 PHE   174      51.249  47.954  72.890  1.00  0.00           H  
ATOM   2716  C   PHE   174      54.716  51.267  73.039  1.00  0.00           C  
ATOM   2717  O   PHE   174      54.832  51.472  74.254  1.00  0.00           O  
ATOM   2718  N   LYS   175      55.794  51.208  72.243  1.00  0.00           N  
ATOM   2719  H   LYS   175      55.629  51.057  71.252  1.00  0.00           H  
ATOM   2720  CA  LYS   175      57.198  51.460  72.649  1.00  0.00           C  
ATOM   2721  HA  LYS   175      57.205  52.098  73.530  1.00  0.00           H  
ATOM   2722  CB  LYS   175      57.920  50.130  72.985  1.00  0.00           C  
ATOM   2723  HB2 LYS   175      58.010  49.553  72.069  1.00  0.00           H  
ATOM   2724  HB3 LYS   175      58.937  50.341  73.316  1.00  0.00           H  
ATOM   2725  CG  LYS   175      57.252  49.261  74.068  1.00  0.00           C  
ATOM   2726  HG2 LYS   175      56.192  49.151  73.856  1.00  0.00           H  
ATOM   2727  HG3 LYS   175      57.692  48.263  74.033  1.00  0.00           H  
ATOM   2728  CD  LYS   175      57.448  49.825  75.486  1.00  0.00           C  
ATOM   2729  HD2 LYS   175      58.443  49.537  75.831  1.00  0.00           H  
ATOM   2730  HD3 LYS   175      57.401  50.914  75.475  1.00  0.00           H  
ATOM   2731  CE  LYS   175      56.398  49.266  76.458  1.00  0.00           C  
ATOM   2732  HE2 LYS   175      56.015  48.325  76.050  1.00  0.00           H  
ATOM   2733  HE3 LYS   175      56.881  49.048  77.415  1.00  0.00           H  
ATOM   2734  NZ  LYS   175      55.285  50.229  76.663  1.00  0.00           N  
ATOM   2735  HZ1 LYS   175      54.942  50.555  75.758  1.00  0.00           H  
ATOM   2736  HZ2 LYS   175      54.517  49.819  77.175  1.00  0.00           H  
ATOM   2737  HZ3 LYS   175      55.608  51.052  77.151  1.00  0.00           H  
ATOM   2738  C   LYS   175      57.932  52.257  71.554  1.00  0.00           C  
ATOM   2739  O   LYS   175      57.288  52.819  70.671  1.00  0.00           O  
ATOM   2740  N   NME   176      59.265  52.345  71.626  1.00  0.00           N  
ATOM   2741  H   NME   176      59.722  51.795  72.333  1.00  0.00           H  
ATOM   2742  CH3 NME   176      60.131  53.039  70.670  1.00  0.00           C  
ATOM   2743 HH31 NME   176      59.550  53.490  69.864  1.00  0.00           H  
ATOM   2744 HH32 NME   176      60.697  53.821  71.177  1.00  0.00           H  
ATOM   2745 HH33 NME   176      60.830  52.326  70.227  1.00  0.00           H  
ATOM   2746  H1  ACE   177      67.133  21.319  67.642  1.00  0.00           H  
ATOM   2747  CH3 ACE   177      67.137  21.983  68.503  1.00  0.00           C  
ATOM   2748  H2  ACE   177      68.138  22.388  68.636  1.00  0.00           H  
ATOM   2749  H3  ACE   177      66.850  21.417  69.387  1.00  0.00           H  
ATOM   2750  C   ACE   177      66.131  23.086  68.275  1.00  0.00           C  
ATOM   2751  O   ACE   177      65.050  22.830  67.763  1.00  0.00           O  
ATOM   2752  N   ARG   178      66.472  24.326  68.648  1.00  0.00           N  
ATOM   2753  H   ARG   178      67.396  24.452  69.035  1.00  0.00           H  
ATOM   2754  CA  ARG   178      65.567  25.496  68.543  1.00  0.00           C  
ATOM   2755  HA  ARG   178      64.589  25.197  68.921  1.00  0.00           H  
ATOM   2756  CB  ARG   178      66.100  26.674  69.388  1.00  0.00           C  
ATOM   2757  HB2 ARG   178      67.092  26.953  69.027  1.00  0.00           H  
ATOM   2758  HB3 ARG   178      65.439  27.529  69.243  1.00  0.00           H  
ATOM   2759  CG  ARG   178      66.171  26.379  70.897  1.00  0.00           C  
ATOM   2760  HG2 ARG   178      65.197  26.041  71.251  1.00  0.00           H  
ATOM   2761  HG3 ARG   178      66.897  25.584  71.066  1.00  0.00           H  
ATOM   2762  CD  ARG   178      66.605  27.606  71.716  1.00  0.00           C  
ATOM   2763  HD2 ARG   178      66.889  27.267  72.713  1.00  0.00           H  
ATOM   2764  HD3 ARG   178      67.499  28.037  71.260  1.00  0.00           H  
ATOM   2765  NE  ARG   178      65.548  28.642  71.799  1.00  0.00           N  
ATOM   2766  HE  ARG   178      65.339  29.119  70.936  1.00  0.00           H  
ATOM   2767  CZ  ARG   178      64.889  29.041  72.880  1.00  0.00           C  
ATOM   2768  NH1 ARG   178      65.045  28.471  74.043  1.00  0.00           N  
ATOM   2769 HH11 ARG   178      65.677  27.695  74.119  1.00  0.00           H  
ATOM   2770 HH12 ARG   178      64.527  28.778  74.845  1.00  0.00           H  
ATOM   2771  NH2 ARG   178      64.049  30.041  72.813  1.00  0.00           N  
ATOM   2772 HH21 ARG   178      63.922  30.543  71.952  1.00  0.00           H  
ATOM   2773 HH22 ARG   178      63.574  30.358  73.641  1.00  0.00           H  
ATOM   2774  C   ARG   178      65.285  25.971  67.103  1.00  0.00           C  
ATOM   2775  O   ARG   178      64.486  26.890  66.933  1.00  0.00           O  
ATOM   2776  N   GLY   179      65.946  25.381  66.106  1.00  0.00           N  
ATOM   2777  H   GLY   179      66.499  24.571  66.332  1.00  0.00           H  
ATOM   2778  CA  GLY   179      65.878  25.762  64.698  1.00  0.00           C  
ATOM   2779  HA2 GLY   179      65.856  26.848  64.605  1.00  0.00           H  
ATOM   2780  HA3 GLY   179      66.781  25.403  64.207  1.00  0.00           H  
ATOM   2781  C   GLY   179      64.679  25.186  63.945  1.00  0.00           C  
ATOM   2782  O   GLY   179      63.693  24.740  64.540  1.00  0.00           O  
ATOM   2783  N   GLN   180      64.781  25.197  62.614  1.00  0.00           N  
ATOM   2784  H   GLN   180      65.641  25.548  62.202  1.00  0.00           H  
ATOM   2785  CA  GLN   180      63.763  24.673  61.696  1.00  0.00           C  
ATOM   2786  HA  GLN   180      63.346  23.774  62.148  1.00  0.00           H  
ATOM   2787  CB  GLN   180      62.621  25.696  61.514  1.00  0.00           C  
ATOM   2788  HB2 GLN   180      61.869  25.249  60.863  1.00  0.00           H  
ATOM   2789  HB3 GLN   180      62.149  25.878  62.480  1.00  0.00           H  
ATOM   2790  CG  GLN   180      63.071  27.047  60.918  1.00  0.00           C  
ATOM   2791  HG2 GLN   180      63.764  27.526  61.608  1.00  0.00           H  
ATOM   2792  HG3 GLN   180      63.585  26.876  59.975  1.00  0.00           H  
ATOM   2793  CD  GLN   180      61.910  28.002  60.638  1.00  0.00           C  
ATOM   2794  OE1 GLN   180      60.848  27.617  60.174  1.00  0.00           O  
ATOM   2795  NE2 GLN   180      62.062  29.289  60.864  1.00  0.00           N  
ATOM   2796 HE21 GLN   180      62.979  29.657  61.096  1.00  0.00           H  
ATOM   2797 HE22 GLN   180      61.271  29.881  60.688  1.00  0.00           H  
ATOM   2798  C   GLN   180      64.353  24.280  60.331  1.00  0.00           C  
ATOM   2799  O   GLN   180      65.306  24.908  59.862  1.00  0.00           O  
ATOM   2800  N   ILE   181      63.724  23.309  59.659  1.00  0.00           N  
ATOM   2801  H   ILE   181      62.970  22.822  60.146  1.00  0.00           H  
ATOM   2802  CA  ILE   181      63.937  22.975  58.240  1.00  0.00           C  
ATOM   2803  HA  ILE   181      64.656  23.677  57.824  1.00  0.00           H  
ATOM   2804  CB  ILE   181      64.500  21.549  58.025  1.00  0.00           C  
ATOM   2805  HB  ILE   181      63.713  20.856  58.300  1.00  0.00           H  
ATOM   2806  CG2 ILE   181      64.839  21.322  56.537  1.00  0.00           C  
ATOM   2807 HG21 ILE   181      63.951  21.423  55.915  1.00  0.00           H  
ATOM   2808 HG22 ILE   181      65.593  22.038  56.206  1.00  0.00           H  
ATOM   2809 HG23 ILE   181      65.214  20.314  56.385  1.00  0.00           H  
ATOM   2810  CG1 ILE   181      65.721  21.218  58.901  1.00  0.00           C  
ATOM   2811 HG12 ILE   181      66.589  21.785  58.563  1.00  0.00           H  
ATOM   2812 HG13 ILE   181      65.495  21.505  59.923  1.00  0.00           H  
ATOM   2813  CD1 ILE   181      66.064  19.723  58.943  1.00  0.00           C  
ATOM   2814 HD11 ILE   181      66.514  19.400  58.010  1.00  0.00           H  
ATOM   2815 HD12 ILE   181      66.772  19.546  59.750  1.00  0.00           H  
ATOM   2816 HD13 ILE   181      65.168  19.134  59.130  1.00  0.00           H  
ATOM   2817  C   ILE   181      62.616  23.126  57.477  1.00  0.00           C  
ATOM   2818  O   ILE   181      61.583  22.584  57.884  1.00  0.00           O  
ATOM   2819  N   GLN   182      62.670  23.808  56.335  1.00  0.00           N  
ATOM   2820  H   GLN   182      63.550  24.261  56.100  1.00  0.00           H  
ATOM   2821  CA  GLN   182      61.563  23.954  55.389  1.00  0.00           C  
ATOM   2822  HA  GLN   182      60.691  23.419  55.764  1.00  0.00           H  
ATOM   2823  CB  GLN   182      61.191  25.442  55.261  1.00  0.00           C  
ATOM   2824  HB2 GLN   182      61.973  25.945  54.695  1.00  0.00           H  
ATOM   2825  HB3 GLN   182      60.261  25.514  54.696  1.00  0.00           H  
ATOM   2826  CG  GLN   182      61.023  26.177  56.610  1.00  0.00           C  
ATOM   2827  HG2 GLN   182      60.278  25.660  57.215  1.00  0.00           H  
ATOM   2828  HG3 GLN   182      61.967  26.176  57.157  1.00  0.00           H  
ATOM   2829  CD  GLN   182      60.592  27.631  56.443  1.00  0.00           C  
ATOM   2830  OE1 GLN   182      60.368  28.139  55.353  1.00  0.00           O  
ATOM   2831  NE2 GLN   182      60.415  28.376  57.506  1.00  0.00           N  
ATOM   2832 HE21 GLN   182      60.539  27.979  58.437  1.00  0.00           H  
ATOM   2833 HE22 GLN   182      60.045  29.296  57.379  1.00  0.00           H  
ATOM   2834  C   GLN   182      61.939  23.351  54.022  1.00  0.00           C  
ATOM   2835  O   GLN   182      63.093  23.471  53.602  1.00  0.00           O  
ATOM   2836  N   VAL   183      60.977  22.736  53.327  1.00  0.00           N  
ATOM   2837  H   VAL   183      60.088  22.569  53.791  1.00  0.00           H  
ATOM   2838  CA  VAL   183      61.158  22.127  51.997  1.00  0.00           C  
ATOM   2839  HA  VAL   183      62.127  22.437  51.604  1.00  0.00           H  
ATOM   2840  CB  VAL   183      61.164  20.585  52.070  1.00  0.00           C  
ATOM   2841  HB  VAL   183      60.154  20.242  52.287  1.00  0.00           H  
ATOM   2842  CG1 VAL   183      61.597  19.974  50.733  1.00  0.00           C  
ATOM   2843 HG11 VAL   183      60.915  20.271  49.941  1.00  0.00           H  
ATOM   2844 HG12 VAL   183      62.602  20.312  50.480  1.00  0.00           H  
ATOM   2845 HG13 VAL   183      61.592  18.886  50.801  1.00  0.00           H  
ATOM   2846  CG2 VAL   183      62.109  20.037  53.148  1.00  0.00           C  
ATOM   2847 HG21 VAL   183      62.121  18.947  53.121  1.00  0.00           H  
ATOM   2848 HG22 VAL   183      63.122  20.415  52.993  1.00  0.00           H  
ATOM   2849 HG23 VAL   183      61.763  20.343  54.134  1.00  0.00           H  
ATOM   2850  C   VAL   183      60.085  22.616  51.019  1.00  0.00           C  
ATOM   2851  O   VAL   183      58.887  22.577  51.313  1.00  0.00           O  
ATOM   2852  N   ILE   184      60.529  23.064  49.846  1.00  0.00           N  
ATOM   2853  H   ILE   184      61.534  23.102  49.705  1.00  0.00           H  
ATOM   2854  CA  ILE   184      59.713  23.635  48.770  1.00  0.00           C  
ATOM   2855  HA  ILE   184      58.659  23.608  49.049  1.00  0.00           H  
ATOM   2856  CB  ILE   184      60.112  25.117  48.531  1.00  0.00           C  
ATOM   2857  HB  ILE   184      61.143  25.136  48.179  1.00  0.00           H  
ATOM   2858  CG2 ILE   184      59.221  25.731  47.438  1.00  0.00           C  
ATOM   2859 HG21 ILE   184      59.531  26.753  47.226  1.00  0.00           H  
ATOM   2860 HG22 ILE   184      59.299  25.154  46.518  1.00  0.00           H  
ATOM   2861 HG23 ILE   184      58.184  25.731  47.770  1.00  0.00           H  
ATOM   2862  CG1 ILE   184      60.026  25.997  49.805  1.00  0.00           C  
ATOM   2863 HG12 ILE   184      58.989  26.274  49.997  1.00  0.00           H  
ATOM   2864 HG13 ILE   184      60.389  25.448  50.674  1.00  0.00           H  
ATOM   2865  CD1 ILE   184      60.889  27.264  49.709  1.00  0.00           C  
ATOM   2866 HD11 ILE   184      61.937  26.986  49.596  1.00  0.00           H  
ATOM   2867 HD12 ILE   184      60.592  27.872  48.856  1.00  0.00           H  
ATOM   2868 HD13 ILE   184      60.774  27.853  50.619  1.00  0.00           H  
ATOM   2869  C   ILE   184      59.911  22.752  47.527  1.00  0.00           C  
ATOM   2870  O   ILE   184      60.941  22.841  46.859  1.00  0.00           O  
ATOM   2871  N   LEU   185      58.956  21.851  47.274  1.00  0.00           N  
ATOM   2872  H   LEU   185      58.149  21.844  47.889  1.00  0.00           H  
ATOM   2873  CA  LEU   185      58.936  20.888  46.162  1.00  0.00           C  
ATOM   2874  HA  LEU   185      59.950  20.742  45.794  1.00  0.00           H  
ATOM   2875  CB  LEU   185      58.400  19.534  46.671  1.00  0.00           C  
ATOM   2876  HB2 LEU   185      57.378  19.670  47.022  1.00  0.00           H  
ATOM   2877  HB3 LEU   185      58.355  18.853  45.828  1.00  0.00           H  
ATOM   2878  CG  LEU   185      59.214  18.863  47.794  1.00  0.00           C  
ATOM   2879  HG  LEU   185      59.183  19.494  48.681  1.00  0.00           H  
ATOM   2880  CD1 LEU   185      58.592  17.512  48.154  1.00  0.00           C  
ATOM   2881 HD11 LEU   185      57.547  17.647  48.433  1.00  0.00           H  
ATOM   2882 HD12 LEU   185      58.653  16.837  47.300  1.00  0.00           H  
ATOM   2883 HD13 LEU   185      59.126  17.073  48.996  1.00  0.00           H  
ATOM   2884  CD2 LEU   185      60.674  18.622  47.398  1.00  0.00           C  
ATOM   2885 HD21 LEU   185      60.731  18.067  46.461  1.00  0.00           H  
ATOM   2886 HD22 LEU   185      61.190  19.574  47.274  1.00  0.00           H  
ATOM   2887 HD23 LEU   185      61.181  18.060  48.181  1.00  0.00           H  
ATOM   2888  C   LEU   185      58.090  21.375  44.971  1.00  0.00           C  
ATOM   2889  O   LEU   185      57.283  22.291  45.114  1.00  0.00           O  
ATOM   2890  N   GLY   186      58.233  20.731  43.810  1.00  0.00           N  
ATOM   2891  H   GLY   186      58.930  20.003  43.749  1.00  0.00           H  
ATOM   2892  CA  GLY   186      57.483  21.044  42.587  1.00  0.00           C  
ATOM   2893  HA2 GLY   186      56.660  20.337  42.490  1.00  0.00           H  
ATOM   2894  HA3 GLY   186      57.066  22.050  42.649  1.00  0.00           H  
ATOM   2895  C   GLY   186      58.336  20.971  41.313  1.00  0.00           C  
ATOM   2896  O   GLY   186      59.560  20.867  41.407  1.00  0.00           O  
ATOM   2897  N   PRO   187      57.718  21.036  40.120  1.00  0.00           N  
ATOM   2898  CD  PRO   187      56.302  21.318  39.915  1.00  0.00           C  
ATOM   2899  HD2 PRO   187      55.987  22.181  40.499  1.00  0.00           H  
ATOM   2900  HD3 PRO   187      55.705  20.445  40.178  1.00  0.00           H  
ATOM   2901  CG  PRO   187      56.150  21.628  38.429  1.00  0.00           C  
ATOM   2902  HG2 PRO   187      56.352  22.683  38.249  1.00  0.00           H  
ATOM   2903  HG3 PRO   187      55.168  21.349  38.048  1.00  0.00           H  
ATOM   2904  CB  PRO   187      57.266  20.787  37.820  1.00  0.00           C  
ATOM   2905  HB2 PRO   187      57.532  21.137  36.822  1.00  0.00           H  
ATOM   2906  HB3 PRO   187      56.953  19.745  37.791  1.00  0.00           H  
ATOM   2907  CA  PRO   187      58.407  20.920  38.836  1.00  0.00           C  
ATOM   2908  HA  PRO   187      59.013  20.017  38.819  1.00  0.00           H  
ATOM   2909  C   PRO   187      59.321  22.120  38.538  1.00  0.00           C  
ATOM   2910  O   PRO   187      59.455  23.054  39.337  1.00  0.00           O  
ATOM   2911  N   MET   188      59.926  22.148  37.349  1.00  0.00           N  
ATOM   2912  H   MET   188      59.796  21.356  36.725  1.00  0.00           H  
ATOM   2913  CA  MET   188      60.613  23.348  36.848  1.00  0.00           C  
ATOM   2914  HA  MET   188      61.377  23.639  37.572  1.00  0.00           H  
ATOM   2915  CB  MET   188      61.322  23.028  35.526  1.00  0.00           C  
ATOM   2916  HB2 MET   188      60.612  22.593  34.821  1.00  0.00           H  
ATOM   2917  HB3 MET   188      61.725  23.946  35.100  1.00  0.00           H  
ATOM   2918  CG  MET   188      62.476  22.052  35.767  1.00  0.00           C  
ATOM   2919  HG2 MET   188      63.205  22.525  36.426  1.00  0.00           H  
ATOM   2920  HG3 MET   188      62.090  21.166  36.273  1.00  0.00           H  
ATOM   2921  SD  MET   188      63.319  21.490  34.272  1.00  0.00           S  
ATOM   2922  CE  MET   188      64.076  23.018  33.680  1.00  0.00           C  
ATOM   2923  HE1 MET   188      63.304  23.676  33.286  1.00  0.00           H  
ATOM   2924  HE2 MET   188      64.612  23.513  34.490  1.00  0.00           H  
ATOM   2925  HE3 MET   188      64.777  22.782  32.880  1.00  0.00           H  
ATOM   2926  C   MET   188      59.652  24.546  36.709  1.00  0.00           C  
ATOM   2927  O   MET   188      58.433  24.389  36.694  1.00  0.00           O  
ATOM   2928  N   PHE   189      60.214  25.753  36.646  1.00  0.00           N  
ATOM   2929  H   PHE   189      61.229  25.777  36.634  1.00  0.00           H  
ATOM   2930  CA  PHE   189      59.574  27.073  36.521  1.00  0.00           C  
ATOM   2931  HA  PHE   189      60.390  27.796  36.551  1.00  0.00           H  
ATOM   2932  CB  PHE   189      58.915  27.225  35.139  1.00  0.00           C  
ATOM   2933  HB2 PHE   189      57.993  26.642  35.124  1.00  0.00           H  
ATOM   2934  HB3 PHE   189      58.635  28.269  35.003  1.00  0.00           H  
ATOM   2935  CG  PHE   189      59.777  26.798  33.962  1.00  0.00           C  
ATOM   2936  CD1 PHE   189      60.640  27.715  33.332  1.00  0.00           C  
ATOM   2937  HD1 PHE   189      60.709  28.730  33.696  1.00  0.00           H  
ATOM   2938  CE1 PHE   189      61.388  27.321  32.206  1.00  0.00           C  
ATOM   2939  HE1 PHE   189      62.023  28.037  31.703  1.00  0.00           H  
ATOM   2940  CZ  PHE   189      61.304  25.999  31.732  1.00  0.00           C  
ATOM   2941  HZ  PHE   189      61.865  25.687  30.861  1.00  0.00           H  
ATOM   2942  CE2 PHE   189      60.469  25.074  32.379  1.00  0.00           C  
ATOM   2943  HE2 PHE   189      60.405  24.058  32.016  1.00  0.00           H  
ATOM   2944  CD2 PHE   189      59.692  25.480  33.476  1.00  0.00           C  
ATOM   2945  HD2 PHE   189      59.012  24.782  33.941  1.00  0.00           H  
ATOM   2946  C   PHE   189      58.618  27.492  37.653  1.00  0.00           C  
ATOM   2947  O   PHE   189      58.409  28.684  37.837  1.00  0.00           O  
ATOM   2948  N   SER   190      58.077  26.554  38.429  1.00  0.00           N  
ATOM   2949  H   SER   190      58.289  25.603  38.158  1.00  0.00           H  
ATOM   2950  CA  SER   190      57.051  26.718  39.477  1.00  0.00           C  
ATOM   2951  HA  SER   190      56.101  26.907  38.989  1.00  0.00           H  
ATOM   2952  CB  SER   190      56.935  25.407  40.266  1.00  0.00           C  
ATOM   2953  HB2 SER   190      56.291  25.557  41.137  1.00  0.00           H  
ATOM   2954  HB3 SER   190      56.500  24.626  39.644  1.00  0.00           H  
ATOM   2955  OG  SER   190      58.226  25.004  40.681  1.00  0.00           O  
ATOM   2956  HG  SER   190      58.573  24.337  40.055  1.00  0.00           H  
ATOM   2957  C   SER   190      57.254  27.865  40.472  1.00  0.00           C  
ATOM   2958  O   SER   190      56.252  28.428  40.929  1.00  0.00           O  
ATOM   2959  N   GLY   191      58.503  28.239  40.774  1.00  0.00           N  
ATOM   2960  H   GLY   191      59.270  27.710  40.380  1.00  0.00           H  
ATOM   2961  CA  GLY   191      58.827  29.407  41.596  1.00  0.00           C  
ATOM   2962  HA2 GLY   191      59.479  30.059  41.026  1.00  0.00           H  
ATOM   2963  HA3 GLY   191      57.927  29.978  41.819  1.00  0.00           H  
ATOM   2964  C   GLY   191      59.504  29.067  42.924  1.00  0.00           C  
ATOM   2965  O   GLY   191      59.331  29.813  43.885  1.00  0.00           O  
ATOM   2966  N   LYS   192      60.193  27.923  43.028  1.00  0.00           N  
ATOM   2967  H   LYS   192      60.419  27.432  42.164  1.00  0.00           H  
ATOM   2968  CA  LYS   192      60.743  27.373  44.279  1.00  0.00           C  
ATOM   2969  HA  LYS   192      59.983  27.435  45.059  1.00  0.00           H  
ATOM   2970  CB  LYS   192      61.151  25.900  44.090  1.00  0.00           C  
ATOM   2971  HB2 LYS   192      62.034  25.865  43.451  1.00  0.00           H  
ATOM   2972  HB3 LYS   192      61.408  25.471  45.061  1.00  0.00           H  
ATOM   2973  CG  LYS   192      60.039  25.059  43.450  1.00  0.00           C  
ATOM   2974  HG2 LYS   192      59.151  25.081  44.082  1.00  0.00           H  
ATOM   2975  HG3 LYS   192      59.786  25.497  42.493  1.00  0.00           H  
ATOM   2976  CD  LYS   192      60.435  23.602  43.203  1.00  0.00           C  
ATOM   2977  HD2 LYS   192      60.567  23.113  44.168  1.00  0.00           H  
ATOM   2978  HD3 LYS   192      59.612  23.114  42.687  1.00  0.00           H  
ATOM   2979  CE  LYS   192      61.722  23.416  42.386  1.00  0.00           C  
ATOM   2980  HE2 LYS   192      62.563  23.846  42.936  1.00  0.00           H  
ATOM   2981  HE3 LYS   192      61.915  22.343  42.309  1.00  0.00           H  
ATOM   2982  NZ  LYS   192      61.664  24.015  41.029  1.00  0.00           N  
ATOM   2983  HZ1 LYS   192      62.525  23.802  40.516  1.00  0.00           H  
ATOM   2984  HZ2 LYS   192      60.892  23.625  40.496  1.00  0.00           H  
ATOM   2985  HZ3 LYS   192      61.590  25.035  41.068  1.00  0.00           H  
ATOM   2986  C   LYS   192      61.945  28.185  44.743  1.00  0.00           C  
ATOM   2987  O   LYS   192      61.981  28.611  45.894  1.00  0.00           O  
ATOM   2988  N   SER   193      62.883  28.456  43.835  1.00  0.00           N  
ATOM   2989  H   SER   193      62.745  28.094  42.900  1.00  0.00           H  
ATOM   2990  CA  SER   193      64.011  29.369  44.066  1.00  0.00           C  
ATOM   2991  HA  SER   193      64.649  28.981  44.861  1.00  0.00           H  
ATOM   2992  CB  SER   193      64.832  29.480  42.780  1.00  0.00           C  
ATOM   2993  HB2 SER   193      65.276  28.514  42.557  1.00  0.00           H  
ATOM   2994  HB3 SER   193      64.178  29.755  41.957  1.00  0.00           H  
ATOM   2995  OG  SER   193      65.839  30.465  42.879  1.00  0.00           O  
ATOM   2996  HG  SER   193      66.631  30.035  43.311  1.00  0.00           H  
ATOM   2997  C   SER   193      63.502  30.749  44.475  1.00  0.00           C  
ATOM   2998  O   SER   193      63.949  31.316  45.471  1.00  0.00           O  
ATOM   2999  N   THR   194      62.494  31.246  43.752  1.00  0.00           N  
ATOM   3000  H   THR   194      62.215  30.720  42.925  1.00  0.00           H  
ATOM   3001  CA  THR   194      61.817  32.522  44.023  1.00  0.00           C  
ATOM   3002  HA  THR   194      62.556  33.321  43.991  1.00  0.00           H  
ATOM   3003  CB  THR   194      60.755  32.803  42.942  1.00  0.00           C  
ATOM   3004  HB  THR   194      59.930  32.106  43.064  1.00  0.00           H  
ATOM   3005  CG2 THR   194      60.209  34.227  43.015  1.00  0.00           C  
ATOM   3006 HG21 THR   194      61.023  34.943  42.907  1.00  0.00           H  
ATOM   3007 HG22 THR   194      59.483  34.378  42.216  1.00  0.00           H  
ATOM   3008 HG23 THR   194      59.707  34.385  43.970  1.00  0.00           H  
ATOM   3009  OG1 THR   194      61.264  32.641  41.633  1.00  0.00           O  
ATOM   3010  HG1 THR   194      61.527  31.694  41.556  1.00  0.00           H  
ATOM   3011  C   THR   194      61.171  32.540  45.417  1.00  0.00           C  
ATOM   3012  O   THR   194      61.357  33.490  46.176  1.00  0.00           O  
ATOM   3013  N   GLU   195      60.451  31.485  45.806  1.00  0.00           N  
ATOM   3014  H   GLU   195      60.271  30.746  45.132  1.00  0.00           H  
ATOM   3015  CA  GLU   195      59.822  31.380  47.127  1.00  0.00           C  
ATOM   3016  HA  GLU   195      59.269  32.302  47.315  1.00  0.00           H  
ATOM   3017  CB  GLU   195      58.815  30.215  47.113  1.00  0.00           C  
ATOM   3018  HB2 GLU   195      58.028  30.451  46.395  1.00  0.00           H  
ATOM   3019  HB3 GLU   195      59.325  29.318  46.760  1.00  0.00           H  
ATOM   3020  CG  GLU   195      58.153  29.871  48.457  1.00  0.00           C  
ATOM   3021  HG2 GLU   195      57.410  29.090  48.286  1.00  0.00           H  
ATOM   3022  HG3 GLU   195      58.909  29.444  49.117  1.00  0.00           H  
ATOM   3023  CD  GLU   195      57.478  31.038  49.191  1.00  0.00           C  
ATOM   3024  OE1 GLU   195      57.179  32.108  48.630  1.00  0.00           O  
ATOM   3025  OE2 GLU   195      57.244  30.893  50.415  1.00  0.00           O  
ATOM   3026  C   GLU   195      60.865  31.252  48.250  1.00  0.00           C  
ATOM   3027  O   GLU   195      60.731  31.925  49.274  1.00  0.00           O  
ATOM   3028  N   LEU   196      61.945  30.485  48.047  1.00  0.00           N  
ATOM   3029  H   LEU   196      62.001  29.950  47.185  1.00  0.00           H  
ATOM   3030  CA  LEU   196      63.090  30.457  48.966  1.00  0.00           C  
ATOM   3031  HA  LEU   196      62.743  30.125  49.943  1.00  0.00           H  
ATOM   3032  CB  LEU   196      64.148  29.458  48.460  1.00  0.00           C  
ATOM   3033  HB2 LEU   196      63.679  28.476  48.493  1.00  0.00           H  
ATOM   3034  HB3 LEU   196      64.388  29.668  47.420  1.00  0.00           H  
ATOM   3035  CG  LEU   196      65.463  29.399  49.276  1.00  0.00           C  
ATOM   3036  HG  LEU   196      65.236  29.431  50.340  1.00  0.00           H  
ATOM   3037  CD1 LEU   196      66.157  28.075  48.974  1.00  0.00           C  
ATOM   3038 HD11 LEU   196      66.418  28.012  47.917  1.00  0.00           H  
ATOM   3039 HD12 LEU   196      67.057  27.984  49.572  1.00  0.00           H  
ATOM   3040 HD13 LEU   196      65.500  27.246  49.231  1.00  0.00           H  
ATOM   3041  CD2 LEU   196      66.483  30.498  48.938  1.00  0.00           C  
ATOM   3042 HD21 LEU   196      66.176  31.459  49.339  1.00  0.00           H  
ATOM   3043 HD22 LEU   196      67.448  30.260  49.381  1.00  0.00           H  
ATOM   3044 HD23 LEU   196      66.605  30.576  47.858  1.00  0.00           H  
ATOM   3045  C   LEU   196      63.658  31.862  49.143  1.00  0.00           C  
ATOM   3046  O   LEU   196      63.856  32.297  50.279  1.00  0.00           O  
ATOM   3047  N   MET   197      63.861  32.577  48.036  1.00  0.00           N  
ATOM   3048  H   MET   197      63.694  32.118  47.145  1.00  0.00           H  
ATOM   3049  CA  MET   197      64.372  33.940  48.020  1.00  0.00           C  
ATOM   3050  HA  MET   197      65.339  33.935  48.521  1.00  0.00           H  
ATOM   3051  CB  MET   197      64.611  34.390  46.567  1.00  0.00           C  
ATOM   3052  HB2 MET   197      64.904  33.532  45.967  1.00  0.00           H  
ATOM   3053  HB3 MET   197      63.705  34.818  46.139  1.00  0.00           H  
ATOM   3054  CG  MET   197      65.763  35.388  46.463  1.00  0.00           C  
ATOM   3055  HG2 MET   197      66.644  34.949  46.932  1.00  0.00           H  
ATOM   3056  HG3 MET   197      65.994  35.545  45.410  1.00  0.00           H  
ATOM   3057  SD  MET   197      65.435  36.994  47.213  1.00  0.00           S  
ATOM   3058  CE  MET   197      67.137  37.496  47.573  1.00  0.00           C  
ATOM   3059  HE1 MET   197      67.156  38.552  47.839  1.00  0.00           H  
ATOM   3060  HE2 MET   197      67.521  36.902  48.401  1.00  0.00           H  
ATOM   3061  HE3 MET   197      67.765  37.333  46.696  1.00  0.00           H  
ATOM   3062  C   MET   197      63.440  34.865  48.815  1.00  0.00           C  
ATOM   3063  O   MET   197      63.884  35.464  49.791  1.00  0.00           O  
ATOM   3064  N   ARG   198      62.128  34.880  48.531  1.00  0.00           N  
ATOM   3065  H   ARG   198      61.819  34.335  47.731  1.00  0.00           H  
ATOM   3066  CA  ARG   198      61.112  35.648  49.273  1.00  0.00           C  
ATOM   3067  HA  ARG   198      61.307  36.711  49.123  1.00  0.00           H  
ATOM   3068  CB  ARG   198      59.720  35.309  48.712  1.00  0.00           C  
ATOM   3069  HB2 ARG   198      59.745  35.344  47.621  1.00  0.00           H  
ATOM   3070  HB3 ARG   198      59.470  34.289  49.007  1.00  0.00           H  
ATOM   3071  CG  ARG   198      58.641  36.293  49.208  1.00  0.00           C  
ATOM   3072  HG2 ARG   198      58.809  36.549  50.253  1.00  0.00           H  
ATOM   3073  HG3 ARG   198      58.718  37.211  48.625  1.00  0.00           H  
ATOM   3074  CD  ARG   198      57.215  35.743  49.090  1.00  0.00           C  
ATOM   3075  HD2 ARG   198      56.507  36.514  49.395  1.00  0.00           H  
ATOM   3076  HD3 ARG   198      57.016  35.498  48.045  1.00  0.00           H  
ATOM   3077  NE  ARG   198      57.025  34.532  49.910  1.00  0.00           N  
ATOM   3078  HE  ARG   198      57.040  33.645  49.398  1.00  0.00           H  
ATOM   3079  CZ  ARG   198      56.891  34.430  51.219  1.00  0.00           C  
ATOM   3080  NH1 ARG   198      56.819  35.462  52.022  1.00  0.00           N  
ATOM   3081 HH11 ARG   198      56.844  36.411  51.649  1.00  0.00           H  
ATOM   3082 HH12 ARG   198      56.614  35.335  52.988  1.00  0.00           H  
ATOM   3083  NH2 ARG   198      56.843  33.244  51.755  1.00  0.00           N  
ATOM   3084 HH21 ARG   198      56.952  32.436  51.129  1.00  0.00           H  
ATOM   3085 HH22 ARG   198      56.684  33.119  52.729  1.00  0.00           H  
ATOM   3086  C   ARG   198      61.169  35.397  50.787  1.00  0.00           C  
ATOM   3087  O   ARG   198      60.999  36.348  51.551  1.00  0.00           O  
ATOM   3088  N   ARG   199      61.454  34.165  51.234  1.00  0.00           N  
ATOM   3089  H   ARG   199      61.573  33.438  50.532  1.00  0.00           H  
ATOM   3090  CA  ARG   199      61.667  33.838  52.659  1.00  0.00           C  
ATOM   3091  HA  ARG   199      60.901  34.350  53.244  1.00  0.00           H  
ATOM   3092  CB  ARG   199      61.525  32.328  52.923  1.00  0.00           C  
ATOM   3093  HB2 ARG   199      62.201  31.767  52.275  1.00  0.00           H  
ATOM   3094  HB3 ARG   199      61.793  32.131  53.961  1.00  0.00           H  
ATOM   3095  CG  ARG   199      60.088  31.860  52.693  1.00  0.00           C  
ATOM   3096  HG2 ARG   199      59.411  32.471  53.293  1.00  0.00           H  
ATOM   3097  HG3 ARG   199      59.831  31.996  51.643  1.00  0.00           H  
ATOM   3098  CD  ARG   199      59.884  30.388  53.071  1.00  0.00           C  
ATOM   3099  HD2 ARG   199      60.667  29.781  52.612  1.00  0.00           H  
ATOM   3100  HD3 ARG   199      59.927  30.285  54.155  1.00  0.00           H  
ATOM   3101  NE  ARG   199      58.585  29.950  52.553  1.00  0.00           N  
ATOM   3102  HE  ARG   199      58.176  30.555  51.843  1.00  0.00           H  
ATOM   3103  CZ  ARG   199      57.943  28.812  52.687  1.00  0.00           C  
ATOM   3104  NH1 ARG   199      58.332  27.855  53.476  1.00  0.00           N  
ATOM   3105 HH11 ARG   199      59.132  28.032  54.082  1.00  0.00           H  
ATOM   3106 HH12 ARG   199      57.847  26.980  53.516  1.00  0.00           H  
ATOM   3107  NH2 ARG   199      56.864  28.651  51.979  1.00  0.00           N  
ATOM   3108 HH21 ARG   199      56.649  29.402  51.314  1.00  0.00           H  
ATOM   3109 HH22 ARG   199      56.303  27.823  52.024  1.00  0.00           H  
ATOM   3110  C   ARG   199      62.997  34.368  53.196  1.00  0.00           C  
ATOM   3111  O   ARG   199      62.981  35.184  54.113  1.00  0.00           O  
ATOM   3112  N   VAL   200      64.143  33.929  52.662  1.00  0.00           N  
ATOM   3113  H   VAL   200      64.093  33.319  51.849  1.00  0.00           H  
ATOM   3114  CA  VAL   200      65.470  34.285  53.220  1.00  0.00           C  
ATOM   3115  HA  VAL   200      65.467  34.040  54.280  1.00  0.00           H  
ATOM   3116  CB  VAL   200      66.638  33.496  52.600  1.00  0.00           C  
ATOM   3117  HB  VAL   200      67.540  33.755  53.156  1.00  0.00           H  
ATOM   3118  CG1 VAL   200      66.436  31.985  52.752  1.00  0.00           C  
ATOM   3119 HG11 VAL   200      65.608  31.645  52.132  1.00  0.00           H  
ATOM   3120 HG12 VAL   200      67.343  31.465  52.440  1.00  0.00           H  
ATOM   3121 HG13 VAL   200      66.236  31.741  53.794  1.00  0.00           H  
ATOM   3122  CG2 VAL   200      66.892  33.835  51.131  1.00  0.00           C  
ATOM   3123 HG21 VAL   200      65.986  33.686  50.553  1.00  0.00           H  
ATOM   3124 HG22 VAL   200      67.227  34.866  51.022  1.00  0.00           H  
ATOM   3125 HG23 VAL   200      67.670  33.189  50.733  1.00  0.00           H  
ATOM   3126  C   VAL   200      65.747  35.783  53.125  1.00  0.00           C  
ATOM   3127  O   VAL   200      66.291  36.357  54.069  1.00  0.00           O  
ATOM   3128  N   ARG   201      65.267  36.434  52.057  1.00  0.00           N  
ATOM   3129  H   ARG   201      64.855  35.885  51.305  1.00  0.00           H  
ATOM   3130  CA  ARG   201      65.301  37.885  51.889  1.00  0.00           C  
ATOM   3131  HA  ARG   201      66.344  38.206  51.826  1.00  0.00           H  
ATOM   3132  CB  ARG   201      64.580  38.278  50.592  1.00  0.00           C  
ATOM   3133  HB2 ARG   201      65.025  37.703  49.789  1.00  0.00           H  
ATOM   3134  HB3 ARG   201      63.517  38.039  50.653  1.00  0.00           H  
ATOM   3135  CG  ARG   201      64.764  39.758  50.255  1.00  0.00           C  
ATOM   3136  HG2 ARG   201      64.266  40.390  50.993  1.00  0.00           H  
ATOM   3137  HG3 ARG   201      65.831  39.966  50.281  1.00  0.00           H  
ATOM   3138  CD  ARG   201      64.252  40.093  48.851  1.00  0.00           C  
ATOM   3139  HD2 ARG   201      64.751  41.003  48.544  1.00  0.00           H  
ATOM   3140  HD3 ARG   201      64.547  39.314  48.153  1.00  0.00           H  
ATOM   3141  NE  ARG   201      62.797  40.318  48.805  1.00  0.00           N  
ATOM   3142  HE  ARG   201      62.398  40.857  49.563  1.00  0.00           H  
ATOM   3143  CZ  ARG   201      61.932  39.927  47.888  1.00  0.00           C  
ATOM   3144  NH1 ARG   201      62.250  39.240  46.837  1.00  0.00           N  
ATOM   3145 HH11 ARG   201      63.203  39.324  46.476  1.00  0.00           H  
ATOM   3146 HH12 ARG   201      61.597  39.012  46.124  1.00  0.00           H  
ATOM   3147  NH2 ARG   201      60.671  40.210  48.032  1.00  0.00           N  
ATOM   3148 HH21 ARG   201      60.403  40.730  48.860  1.00  0.00           H  
ATOM   3149 HH22 ARG   201      59.999  39.888  47.364  1.00  0.00           H  
ATOM   3150  C   ARG   201      64.696  38.585  53.087  1.00  0.00           C  
ATOM   3151  O   ARG   201      65.328  39.508  53.583  1.00  0.00           O  
ATOM   3152  N   ARG   202      63.534  38.128  53.579  1.00  0.00           N  
ATOM   3153  H   ARG   202      63.144  37.296  53.158  1.00  0.00           H  
ATOM   3154  CA  ARG   202      62.812  38.744  54.707  1.00  0.00           C  
ATOM   3155  HA  ARG   202      62.586  39.780  54.438  1.00  0.00           H  
ATOM   3156  CB  ARG   202      61.479  38.003  54.960  1.00  0.00           C  
ATOM   3157  HB2 ARG   202      61.100  37.590  54.025  1.00  0.00           H  
ATOM   3158  HB3 ARG   202      61.639  37.178  55.656  1.00  0.00           H  
ATOM   3159  CG  ARG   202      60.424  38.972  55.517  1.00  0.00           C  
ATOM   3160  HG2 ARG   202      60.824  39.465  56.403  1.00  0.00           H  
ATOM   3161  HG3 ARG   202      60.233  39.730  54.755  1.00  0.00           H  
ATOM   3162  CD  ARG   202      59.079  38.323  55.877  1.00  0.00           C  
ATOM   3163  HD2 ARG   202      58.318  39.104  55.866  1.00  0.00           H  
ATOM   3164  HD3 ARG   202      58.812  37.585  55.120  1.00  0.00           H  
ATOM   3165  NE  ARG   202      59.111  37.695  57.213  1.00  0.00           N  
ATOM   3166  HE  ARG   202      59.999  37.364  57.545  1.00  0.00           H  
ATOM   3167  CZ  ARG   202      58.108  37.594  58.072  1.00  0.00           C  
ATOM   3168  NH1 ARG   202      56.888  37.959  57.812  1.00  0.00           N  
ATOM   3169 HH11 ARG   202      56.603  38.372  56.932  1.00  0.00           H  
ATOM   3170 HH12 ARG   202      56.196  37.799  58.545  1.00  0.00           H  
ATOM   3171  NH2 ARG   202      58.327  37.070  59.241  1.00  0.00           N  
ATOM   3172 HH21 ARG   202      59.237  36.806  59.551  1.00  0.00           H  
ATOM   3173 HH22 ARG   202      57.566  37.028  59.932  1.00  0.00           H  
ATOM   3174  C   ARG   202      63.675  38.803  55.970  1.00  0.00           C  
ATOM   3175  O   ARG   202      63.575  39.767  56.716  1.00  0.00           O  
ATOM   3176  N   PHE   203      64.543  37.813  56.178  1.00  0.00           N  
ATOM   3177  H   PHE   203      64.579  37.070  55.495  1.00  0.00           H  
ATOM   3178  CA  PHE   203      65.524  37.822  57.263  1.00  0.00           C  
ATOM   3179  HA  PHE   203      65.054  38.231  58.160  1.00  0.00           H  
ATOM   3180  CB  PHE   203      65.953  36.388  57.585  1.00  0.00           C  
ATOM   3181  HB2 PHE   203      66.411  35.935  56.705  1.00  0.00           H  
ATOM   3182  HB3 PHE   203      66.714  36.422  58.363  1.00  0.00           H  
ATOM   3183  CG  PHE   203      64.821  35.505  58.075  1.00  0.00           C  
ATOM   3184  CD1 PHE   203      64.415  35.571  59.421  1.00  0.00           C  
ATOM   3185  HD1 PHE   203      64.911  36.249  60.102  1.00  0.00           H  
ATOM   3186  CE1 PHE   203      63.366  34.759  59.886  1.00  0.00           C  
ATOM   3187  HE1 PHE   203      63.061  34.817  60.922  1.00  0.00           H  
ATOM   3188  CZ  PHE   203      62.717  33.877  59.002  1.00  0.00           C  
ATOM   3189  HZ  PHE   203      61.914  33.250  59.362  1.00  0.00           H  
ATOM   3190  CE2 PHE   203      63.118  33.810  57.655  1.00  0.00           C  
ATOM   3191  HE2 PHE   203      62.618  33.139  56.971  1.00  0.00           H  
ATOM   3192  CD2 PHE   203      64.171  34.620  57.196  1.00  0.00           C  
ATOM   3193  HD2 PHE   203      64.478  34.567  56.164  1.00  0.00           H  
ATOM   3194  C   PHE   203      66.730  38.718  56.948  1.00  0.00           C  
ATOM   3195  O   PHE   203      67.144  39.496  57.808  1.00  0.00           O  
ATOM   3196  N   GLN   204      67.296  38.661  55.738  1.00  0.00           N  
ATOM   3197  H   GLN   204      66.970  37.969  55.069  1.00  0.00           H  
ATOM   3198  CA  GLN   204      68.483  39.471  55.421  1.00  0.00           C  
ATOM   3199  HA  GLN   204      69.219  39.267  56.201  1.00  0.00           H  
ATOM   3200  CB  GLN   204      69.091  39.028  54.077  1.00  0.00           C  
ATOM   3201  HB2 GLN   204      69.224  37.946  54.095  1.00  0.00           H  
ATOM   3202  HB3 GLN   204      68.394  39.258  53.271  1.00  0.00           H  
ATOM   3203  CG  GLN   204      70.453  39.681  53.761  1.00  0.00           C  
ATOM   3204  HG2 GLN   204      70.870  39.223  52.866  1.00  0.00           H  
ATOM   3205  HG3 GLN   204      70.298  40.739  53.549  1.00  0.00           H  
ATOM   3206  CD  GLN   204      71.470  39.542  54.899  1.00  0.00           C  
ATOM   3207  OE1 GLN   204      72.122  38.525  55.094  1.00  0.00           O  
ATOM   3208  NE2 GLN   204      71.589  40.538  55.744  1.00  0.00           N  
ATOM   3209 HE21 GLN   204      70.931  41.307  55.690  1.00  0.00           H  
ATOM   3210 HE22 GLN   204      72.034  40.295  56.612  1.00  0.00           H  
ATOM   3211  C   GLN   204      68.204  40.987  55.478  1.00  0.00           C  
ATOM   3212  O   GLN   204      69.031  41.741  55.989  1.00  0.00           O  
ATOM   3213  N   ILE   205      67.028  41.441  55.036  1.00  0.00           N  
ATOM   3214  H   ILE   205      66.403  40.782  54.581  1.00  0.00           H  
ATOM   3215  CA  ILE   205      66.588  42.844  55.167  1.00  0.00           C  
ATOM   3216  HA  ILE   205      67.413  43.492  54.868  1.00  0.00           H  
ATOM   3217  CB  ILE   205      65.398  43.128  54.229  1.00  0.00           C  
ATOM   3218  HB  ILE   205      65.111  44.172  54.355  1.00  0.00           H  
ATOM   3219  CG2 ILE   205      64.186  42.274  54.622  1.00  0.00           C  
ATOM   3220 HG21 ILE   205      64.485  41.274  54.886  1.00  0.00           H  
ATOM   3221 HG22 ILE   205      63.474  42.207  53.803  1.00  0.00           H  
ATOM   3222 HG23 ILE   205      63.717  42.689  55.509  1.00  0.00           H  
ATOM   3223  CG1 ILE   205      65.740  42.927  52.738  1.00  0.00           C  
ATOM   3224 HG12 ILE   205      66.062  41.902  52.552  1.00  0.00           H  
ATOM   3225 HG13 ILE   205      64.842  43.110  52.149  1.00  0.00           H  
ATOM   3226  CD1 ILE   205      66.823  43.893  52.242  1.00  0.00           C  
ATOM   3227 HD11 ILE   205      66.897  43.827  51.158  1.00  0.00           H  
ATOM   3228 HD12 ILE   205      66.558  44.915  52.512  1.00  0.00           H  
ATOM   3229 HD13 ILE   205      67.791  43.639  52.673  1.00  0.00           H  
ATOM   3230  C   ILE   205      66.260  43.218  56.622  1.00  0.00           C  
ATOM   3231  O   ILE   205      66.646  44.299  57.068  1.00  0.00           O  
ATOM   3232  N   ALA   206      65.707  42.295  57.419  1.00  0.00           N  
ATOM   3233  H   ALA   206      65.379  41.433  57.004  1.00  0.00           H  
ATOM   3234  CA  ALA   206      65.633  42.390  58.884  1.00  0.00           C  
ATOM   3235  HA  ALA   206      65.259  43.383  59.141  1.00  0.00           H  
ATOM   3236  CB  ALA   206      64.599  41.372  59.377  1.00  0.00           C  
ATOM   3237  HB1 ALA   206      63.636  41.562  58.900  1.00  0.00           H  
ATOM   3238  HB2 ALA   206      64.923  40.359  59.147  1.00  0.00           H  
ATOM   3239  HB3 ALA   206      64.484  41.471  60.454  1.00  0.00           H  
ATOM   3240  C   ALA   206      67.010  42.244  59.587  1.00  0.00           C  
ATOM   3241  O   ALA   206      67.085  42.091  60.801  1.00  0.00           O  
ATOM   3242  N   GLN   207      68.108  42.311  58.822  1.00  0.00           N  
ATOM   3243  H   GLN   207      67.960  42.381  57.826  1.00  0.00           H  
ATOM   3244  CA  GLN   207      69.503  42.410  59.263  1.00  0.00           C  
ATOM   3245  HA  GLN   207      70.064  42.460  58.332  1.00  0.00           H  
ATOM   3246  CB  GLN   207      69.722  43.762  59.979  1.00  0.00           C  
ATOM   3247  HB2 GLN   207      69.037  44.502  59.565  1.00  0.00           H  
ATOM   3248  HB3 GLN   207      69.480  43.646  61.036  1.00  0.00           H  
ATOM   3249  CG  GLN   207      71.144  44.334  59.850  1.00  0.00           C  
ATOM   3250  HG2 GLN   207      71.190  45.277  60.395  1.00  0.00           H  
ATOM   3251  HG3 GLN   207      71.852  43.652  60.320  1.00  0.00           H  
ATOM   3252  CD  GLN   207      71.582  44.599  58.409  1.00  0.00           C  
ATOM   3253  OE1 GLN   207      70.804  44.874  57.504  1.00  0.00           O  
ATOM   3254  NE2 GLN   207      72.867  44.520  58.140  1.00  0.00           N  
ATOM   3255 HE21 GLN   207      73.521  44.268  58.857  1.00  0.00           H  
ATOM   3256 HE22 GLN   207      73.132  44.670  57.182  1.00  0.00           H  
ATOM   3257  C   GLN   207      70.085  41.166  59.970  1.00  0.00           C  
ATOM   3258  O   GLN   207      71.146  41.229  60.594  1.00  0.00           O  
ATOM   3259  N   TYR   208      69.455  40.000  59.796  1.00  0.00           N  
ATOM   3260  H   TYR   208      68.605  39.995  59.243  1.00  0.00           H  
ATOM   3261  CA  TYR   208      70.054  38.712  60.155  1.00  0.00           C  
ATOM   3262  HA  TYR   208      70.367  38.747  61.199  1.00  0.00           H  
ATOM   3263  CB  TYR   208      69.036  37.572  59.975  1.00  0.00           C  
ATOM   3264  HB2 TYR   208      68.648  37.619  58.959  1.00  0.00           H  
ATOM   3265  HB3 TYR   208      69.570  36.625  60.059  1.00  0.00           H  
ATOM   3266  CG  TYR   208      67.853  37.537  60.934  1.00  0.00           C  
ATOM   3267  CD1 TYR   208      67.696  36.447  61.819  1.00  0.00           C  
ATOM   3268  HD1 TYR   208      68.430  35.656  61.840  1.00  0.00           H  
ATOM   3269  CE1 TYR   208      66.568  36.370  62.661  1.00  0.00           C  
ATOM   3270  HE1 TYR   208      66.438  35.531  63.325  1.00  0.00           H  
ATOM   3271  CZ  TYR   208      65.585  37.384  62.614  1.00  0.00           C  
ATOM   3272  OH  TYR   208      64.469  37.309  63.382  1.00  0.00           O  
ATOM   3273  HH  TYR   208      64.596  36.814  64.191  1.00  0.00           H  
ATOM   3274  CE2 TYR   208      65.740  38.470  61.734  1.00  0.00           C  
ATOM   3275  HE2 TYR   208      64.990  39.248  61.710  1.00  0.00           H  
ATOM   3276  CD2 TYR   208      66.869  38.546  60.903  1.00  0.00           C  
ATOM   3277  HD2 TYR   208      66.966  39.393  60.244  1.00  0.00           H  
ATOM   3278  C   TYR   208      71.289  38.444  59.276  1.00  0.00           C  
ATOM   3279  O   TYR   208      71.332  38.848  58.115  1.00  0.00           O  
ATOM   3280  N   LYS   209      72.276  37.692  59.782  1.00  0.00           N  
ATOM   3281  H   LYS   209      72.172  37.360  60.727  1.00  0.00           H  
ATOM   3282  CA  LYS   209      73.337  37.122  58.931  1.00  0.00           C  
ATOM   3283  HA  LYS   209      73.678  37.876  58.217  1.00  0.00           H  
ATOM   3284  CB  LYS   209      74.533  36.649  59.773  1.00  0.00           C  
ATOM   3285  HB2 LYS   209      74.181  35.978  60.558  1.00  0.00           H  
ATOM   3286  HB3 LYS   209      75.200  36.087  59.118  1.00  0.00           H  
ATOM   3287  CG  LYS   209      75.338  37.804  60.392  1.00  0.00           C  
ATOM   3288  HG2 LYS   209      75.587  38.518  59.605  1.00  0.00           H  
ATOM   3289  HG3 LYS   209      74.740  38.316  61.147  1.00  0.00           H  
ATOM   3290  CD  LYS   209      76.650  37.299  61.017  1.00  0.00           C  
ATOM   3291  HD2 LYS   209      77.177  36.692  60.278  1.00  0.00           H  
ATOM   3292  HD3 LYS   209      77.279  38.159  61.257  1.00  0.00           H  
ATOM   3293  CE  LYS   209      76.410  36.485  62.297  1.00  0.00           C  
ATOM   3294  HE2 LYS   209      76.170  37.178  63.109  1.00  0.00           H  
ATOM   3295  HE3 LYS   209      75.549  35.829  62.147  1.00  0.00           H  
ATOM   3296  NZ  LYS   209      77.589  35.656  62.645  1.00  0.00           N  
ATOM   3297  HZ1 LYS   209      78.445  36.192  62.627  1.00  0.00           H  
ATOM   3298  HZ2 LYS   209      77.477  35.224  63.552  1.00  0.00           H  
ATOM   3299  HZ3 LYS   209      77.671  34.892  61.972  1.00  0.00           H  
ATOM   3300  C   LYS   209      72.760  35.956  58.125  1.00  0.00           C  
ATOM   3301  O   LYS   209      72.395  34.945  58.733  1.00  0.00           O  
ATOM   3302  N   CYS   210      72.702  36.071  56.799  1.00  0.00           N  
ATOM   3303  H   CYS   210      72.932  36.959  56.360  1.00  0.00           H  
ATOM   3304  CA  CYS   210      72.128  35.048  55.917  1.00  0.00           C  
ATOM   3305  HA  CYS   210      71.875  34.172  56.512  1.00  0.00           H  
ATOM   3306  CB  CYS   210      70.815  35.572  55.307  1.00  0.00           C  
ATOM   3307  HB2 CYS   210      71.040  36.329  54.553  1.00  0.00           H  
ATOM   3308  HB3 CYS   210      70.289  34.748  54.820  1.00  0.00           H  
ATOM   3309  SG  CYS   210      69.735  36.306  56.573  1.00  0.00           S  
ATOM   3310  HG  CYS   210      70.438  37.446  56.720  1.00  0.00           H  
ATOM   3311  C   CYS   210      73.120  34.573  54.836  1.00  0.00           C  
ATOM   3312  O   CYS   210      74.078  35.266  54.499  1.00  0.00           O  
ATOM   3313  N   LEU   211      72.872  33.376  54.294  1.00  0.00           N  
ATOM   3314  H   LEU   211      72.088  32.848  54.668  1.00  0.00           H  
ATOM   3315  CA  LEU   211      73.592  32.744  53.179  1.00  0.00           C  
ATOM   3316  HA  LEU   211      74.078  33.515  52.577  1.00  0.00           H  
ATOM   3317  CB  LEU   211      74.668  31.800  53.762  1.00  0.00           C  
ATOM   3318  HB2 LEU   211      75.340  32.386  54.384  1.00  0.00           H  
ATOM   3319  HB3 LEU   211      74.156  31.076  54.396  1.00  0.00           H  
ATOM   3320  CG  LEU   211      75.533  31.002  52.768  1.00  0.00           C  
ATOM   3321  HG  LEU   211      74.895  30.405  52.120  1.00  0.00           H  
ATOM   3322  CD1 LEU   211      76.406  31.918  51.909  1.00  0.00           C  
ATOM   3323 HD11 LEU   211      75.786  32.581  51.309  1.00  0.00           H  
ATOM   3324 HD12 LEU   211      77.067  32.513  52.540  1.00  0.00           H  
ATOM   3325 HD13 LEU   211      77.010  31.312  51.232  1.00  0.00           H  
ATOM   3326  CD2 LEU   211      76.440  30.043  53.544  1.00  0.00           C  
ATOM   3327 HD21 LEU   211      77.082  29.500  52.851  1.00  0.00           H  
ATOM   3328 HD22 LEU   211      77.067  30.595  54.245  1.00  0.00           H  
ATOM   3329 HD23 LEU   211      75.832  29.323  54.092  1.00  0.00           H  
ATOM   3330  C   LEU   211      72.597  31.976  52.292  1.00  0.00           C  
ATOM   3331  O   LEU   211      71.585  31.485  52.793  1.00  0.00           O  
ATOM   3332  N   VAL   212      72.891  31.814  51.003  1.00  0.00           N  
ATOM   3333  H   VAL   212      73.740  32.229  50.642  1.00  0.00           H  
ATOM   3334  CA  VAL   212      72.234  30.820  50.141  1.00  0.00           C  
ATOM   3335  HA  VAL   212      71.685  30.116  50.763  1.00  0.00           H  
ATOM   3336  CB  VAL   212      71.220  31.454  49.165  1.00  0.00           C  
ATOM   3337  HB  VAL   212      71.735  32.170  48.524  1.00  0.00           H  
ATOM   3338  CG1 VAL   212      70.567  30.386  48.279  1.00  0.00           C  
ATOM   3339 HG11 VAL   212      71.289  30.013  47.555  1.00  0.00           H  
ATOM   3340 HG12 VAL   212      70.195  29.554  48.876  1.00  0.00           H  
ATOM   3341 HG13 VAL   212      69.737  30.808  47.719  1.00  0.00           H  
ATOM   3342  CG2 VAL   212      70.096  32.189  49.902  1.00  0.00           C  
ATOM   3343 HG21 VAL   212      69.601  31.521  50.606  1.00  0.00           H  
ATOM   3344 HG22 VAL   212      70.503  33.036  50.447  1.00  0.00           H  
ATOM   3345 HG23 VAL   212      69.369  32.572  49.184  1.00  0.00           H  
ATOM   3346  C   VAL   212      73.308  30.028  49.402  1.00  0.00           C  
ATOM   3347  O   VAL   212      74.262  30.614  48.897  1.00  0.00           O  
ATOM   3348  N   ILE   213      73.171  28.706  49.363  1.00  0.00           N  
ATOM   3349  H   ILE   213      72.383  28.297  49.853  1.00  0.00           H  
ATOM   3350  CA  ILE   213      73.904  27.822  48.460  1.00  0.00           C  
ATOM   3351  HA  ILE   213      74.840  28.297  48.174  1.00  0.00           H  
ATOM   3352  CB  ILE   213      74.230  26.481  49.158  1.00  0.00           C  
ATOM   3353  HB  ILE   213      73.292  25.948  49.326  1.00  0.00           H  
ATOM   3354  CG2 ILE   213      75.103  25.592  48.254  1.00  0.00           C  
ATOM   3355 HG21 ILE   213      74.524  25.227  47.406  1.00  0.00           H  
ATOM   3356 HG22 ILE   213      75.965  26.150  47.888  1.00  0.00           H  
ATOM   3357 HG23 ILE   213      75.461  24.725  48.808  1.00  0.00           H  
ATOM   3358  CG1 ILE   213      74.889  26.666  50.545  1.00  0.00           C  
ATOM   3359 HG12 ILE   213      74.157  27.083  51.237  1.00  0.00           H  
ATOM   3360 HG13 ILE   213      75.160  25.685  50.934  1.00  0.00           H  
ATOM   3361  CD1 ILE   213      76.132  27.567  50.558  1.00  0.00           C  
ATOM   3362 HD11 ILE   213      75.849  28.602  50.374  1.00  0.00           H  
ATOM   3363 HD12 ILE   213      76.606  27.505  51.537  1.00  0.00           H  
ATOM   3364 HD13 ILE   213      76.844  27.247  49.798  1.00  0.00           H  
ATOM   3365  C   ILE   213      73.057  27.597  47.206  1.00  0.00           C  
ATOM   3366  O   ILE   213      71.834  27.497  47.311  1.00  0.00           O  
ATOM   3367  N   LYS   214      73.675  27.435  46.037  1.00  0.00           N  
ATOM   3368  H   LYS   214      74.686  27.539  46.009  1.00  0.00           H  
ATOM   3369  CA  LYS   214      73.000  26.866  44.865  1.00  0.00           C  
ATOM   3370  HA  LYS   214      72.084  26.381  45.204  1.00  0.00           H  
ATOM   3371  CB  LYS   214      72.580  27.955  43.874  1.00  0.00           C  
ATOM   3372  HB2 LYS   214      71.872  27.495  43.182  1.00  0.00           H  
ATOM   3373  HB3 LYS   214      72.044  28.746  44.401  1.00  0.00           H  
ATOM   3374  CG  LYS   214      73.741  28.574  43.074  1.00  0.00           C  
ATOM   3375  HG2 LYS   214      74.268  29.310  43.682  1.00  0.00           H  
ATOM   3376  HG3 LYS   214      74.442  27.807  42.746  1.00  0.00           H  
ATOM   3377  CD  LYS   214      73.150  29.228  41.828  1.00  0.00           C  
ATOM   3378  HD2 LYS   214      72.576  28.471  41.286  1.00  0.00           H  
ATOM   3379  HD3 LYS   214      72.473  30.029  42.130  1.00  0.00           H  
ATOM   3380  CE  LYS   214      74.218  29.789  40.889  1.00  0.00           C  
ATOM   3381  HE2 LYS   214      74.567  30.743  41.294  1.00  0.00           H  
ATOM   3382  HE3 LYS   214      75.060  29.093  40.844  1.00  0.00           H  
ATOM   3383  NZ  LYS   214      73.638  29.973  39.540  1.00  0.00           N  
ATOM   3384  HZ1 LYS   214      73.545  29.080  39.053  1.00  0.00           H  
ATOM   3385  HZ2 LYS   214      72.687  30.332  39.636  1.00  0.00           H  
ATOM   3386  HZ3 LYS   214      74.161  30.631  38.976  1.00  0.00           H  
ATOM   3387  C   LYS   214      73.825  25.773  44.206  1.00  0.00           C  
ATOM   3388  O   LYS   214      75.051  25.750  44.340  1.00  0.00           O  
ATOM   3389  N   TYR   215      73.175  24.882  43.468  1.00  0.00           N  
ATOM   3390  H   TYR   215      72.159  24.916  43.433  1.00  0.00           H  
ATOM   3391  CA  TYR   215      73.885  23.878  42.682  1.00  0.00           C  
ATOM   3392  HA  TYR   215      74.565  23.350  43.349  1.00  0.00           H  
ATOM   3393  CB  TYR   215      72.898  22.855  42.130  1.00  0.00           C  
ATOM   3394  HB2 TYR   215      72.271  22.488  42.942  1.00  0.00           H  
ATOM   3395  HB3 TYR   215      72.246  23.356  41.413  1.00  0.00           H  
ATOM   3396  CG  TYR   215      73.546  21.655  41.473  1.00  0.00           C  
ATOM   3397  CD1 TYR   215      74.472  20.853  42.182  1.00  0.00           C  
ATOM   3398  HD1 TYR   215      74.779  21.120  43.189  1.00  0.00           H  
ATOM   3399  CE1 TYR   215      74.921  19.640  41.623  1.00  0.00           C  
ATOM   3400  HE1 TYR   215      75.562  18.981  42.191  1.00  0.00           H  
ATOM   3401  CZ  TYR   215      74.411  19.220  40.374  1.00  0.00           C  
ATOM   3402  OH  TYR   215      74.689  17.980  39.895  1.00  0.00           O  
ATOM   3403  HH  TYR   215      73.894  17.596  39.504  1.00  0.00           H  
ATOM   3404  CE2 TYR   215      73.539  20.051  39.649  1.00  0.00           C  
ATOM   3405  HE2 TYR   215      73.111  19.700  38.725  1.00  0.00           H  
ATOM   3406  CD2 TYR   215      73.120  21.279  40.189  1.00  0.00           C  
ATOM   3407  HD2 TYR   215      72.376  21.874  39.665  1.00  0.00           H  
ATOM   3408  C   TYR   215      74.723  24.528  41.572  1.00  0.00           C  
ATOM   3409  O   TYR   215      74.206  25.177  40.663  1.00  0.00           O  
ATOM   3410  N   ALA   216      76.044  24.339  41.652  1.00  0.00           N  
ATOM   3411  H   ALA   216      76.393  23.800  42.439  1.00  0.00           H  
ATOM   3412  CA  ALA   216      77.045  25.019  40.829  1.00  0.00           C  
ATOM   3413  HA  ALA   216      76.945  26.095  40.979  1.00  0.00           H  
ATOM   3414  CB  ALA   216      78.433  24.573  41.307  1.00  0.00           C  
ATOM   3415  HB1 ALA   216      79.202  25.076  40.718  1.00  0.00           H  
ATOM   3416  HB2 ALA   216      78.572  24.837  42.352  1.00  0.00           H  
ATOM   3417  HB3 ALA   216      78.541  23.494  41.190  1.00  0.00           H  
ATOM   3418  C   ALA   216      76.922  24.758  39.322  1.00  0.00           C  
ATOM   3419  O   ALA   216      77.488  25.514  38.534  1.00  0.00           O  
ATOM   3420  N   LYS   217      76.205  23.700  38.916  1.00  0.00           N  
ATOM   3421  H   LYS   217      75.703  23.174  39.617  1.00  0.00           H  
ATOM   3422  CA  LYS   217      76.038  23.360  37.499  1.00  0.00           C  
ATOM   3423  HA  LYS   217      76.983  23.556  36.990  1.00  0.00           H  
ATOM   3424  CB  LYS   217      75.687  21.878  37.301  1.00  0.00           C  
ATOM   3425  HB2 LYS   217      74.680  21.690  37.675  1.00  0.00           H  
ATOM   3426  HB3 LYS   217      75.697  21.689  36.228  1.00  0.00           H  
ATOM   3427  CG  LYS   217      76.670  20.900  37.961  1.00  0.00           C  
ATOM   3428  HG2 LYS   217      77.692  21.193  37.715  1.00  0.00           H  
ATOM   3429  HG3 LYS   217      76.539  20.933  39.043  1.00  0.00           H  
ATOM   3430  CD  LYS   217      76.413  19.472  37.452  1.00  0.00           C  
ATOM   3431  HD2 LYS   217      75.350  19.246  37.544  1.00  0.00           H  
ATOM   3432  HD3 LYS   217      76.673  19.402  36.395  1.00  0.00           H  
ATOM   3433  CE  LYS   217      77.194  18.424  38.255  1.00  0.00           C  
ATOM   3434  HE2 LYS   217      76.944  18.547  39.314  1.00  0.00           H  
ATOM   3435  HE3 LYS   217      76.844  17.431  37.953  1.00  0.00           H  
ATOM   3436  NZ  LYS   217      78.658  18.539  38.050  1.00  0.00           N  
ATOM   3437  HZ1 LYS   217      79.147  17.853  38.611  1.00  0.00           H  
ATOM   3438  HZ2 LYS   217      78.877  18.389  37.074  1.00  0.00           H  
ATOM   3439  HZ3 LYS   217      78.965  19.466  38.316  1.00  0.00           H  
ATOM   3440  C   LYS   217      75.019  24.238  36.775  1.00  0.00           C  
ATOM   3441  O   LYS   217      75.160  24.381  35.565  1.00  0.00           O  
ATOM   3442  N   ASP   218      74.014  24.808  37.451  1.00  0.00           N  
ATOM   3443  H   ASP   218      73.966  24.742  38.462  1.00  0.00           H  
ATOM   3444  CA  ASP   218      72.997  25.609  36.758  1.00  0.00           C  
ATOM   3445  HA  ASP   218      73.022  25.333  35.705  1.00  0.00           H  
ATOM   3446  CB  ASP   218      71.576  25.231  37.204  1.00  0.00           C  
ATOM   3447  HB2 ASP   218      71.527  24.147  37.314  1.00  0.00           H  
ATOM   3448  HB3 ASP   218      71.380  25.700  38.167  1.00  0.00           H  
ATOM   3449  CG  ASP   218      70.515  25.661  36.176  1.00  0.00           C  
ATOM   3450  OD1 ASP   218      69.414  25.069  36.076  1.00  0.00           O  
ATOM   3451  OD2 ASP   218      70.748  26.654  35.441  1.00  0.00           O  
ATOM   3452  C   ASP   218      73.333  27.110  36.809  1.00  0.00           C  
ATOM   3453  O   ASP   218      73.302  27.778  37.847  1.00  0.00           O  
ATOM   3454  N   THR   219      73.702  27.641  35.645  1.00  0.00           N  
ATOM   3455  H   THR   219      73.718  27.031  34.840  1.00  0.00           H  
ATOM   3456  CA  THR   219      74.251  28.988  35.448  1.00  0.00           C  
ATOM   3457  HA  THR   219      74.538  29.404  36.410  1.00  0.00           H  
ATOM   3458  CB  THR   219      75.515  28.914  34.576  1.00  0.00           C  
ATOM   3459  HB  THR   219      75.965  29.906  34.517  1.00  0.00           H  
ATOM   3460  CG2 THR   219      76.567  27.947  35.119  1.00  0.00           C  
ATOM   3461 HG21 THR   219      77.461  28.003  34.497  1.00  0.00           H  
ATOM   3462 HG22 THR   219      76.831  28.217  36.141  1.00  0.00           H  
ATOM   3463 HG23 THR   219      76.196  26.923  35.100  1.00  0.00           H  
ATOM   3464  OG1 THR   219      75.161  28.497  33.276  1.00  0.00           O  
ATOM   3465  HG1 THR   219      74.959  29.295  32.777  1.00  0.00           H  
ATOM   3466  C   THR   219      73.247  29.961  34.828  1.00  0.00           C  
ATOM   3467  O   THR   219      73.636  31.066  34.444  1.00  0.00           O  
ATOM   3468  N   ARG   220      71.974  29.572  34.659  1.00  0.00           N  
ATOM   3469  H   ARG   220      71.706  28.641  34.976  1.00  0.00           H  
ATOM   3470  CA  ARG   220      70.969  30.459  34.046  1.00  0.00           C  
ATOM   3471  HA  ARG   220      71.396  30.843  33.117  1.00  0.00           H  
ATOM   3472  CB  ARG   220      69.675  29.694  33.707  1.00  0.00           C  
ATOM   3473  HB2 ARG   220      69.197  29.388  34.632  1.00  0.00           H  
ATOM   3474  HB3 ARG   220      68.988  30.372  33.198  1.00  0.00           H  
ATOM   3475  CG  ARG   220      69.889  28.463  32.804  1.00  0.00           C  
ATOM   3476  HG2 ARG   220      70.175  28.807  31.809  1.00  0.00           H  
ATOM   3477  HG3 ARG   220      70.695  27.835  33.178  1.00  0.00           H  
ATOM   3478  CD  ARG   220      68.617  27.612  32.686  1.00  0.00           C  
ATOM   3479  HD2 ARG   220      67.799  28.255  32.361  1.00  0.00           H  
ATOM   3480  HD3 ARG   220      68.781  26.852  31.920  1.00  0.00           H  
ATOM   3481  NE  ARG   220      68.279  26.925  33.949  1.00  0.00           N  
ATOM   3482  HE  ARG   220      69.046  26.500  34.475  1.00  0.00           H  
ATOM   3483  CZ  ARG   220      67.075  26.714  34.449  1.00  0.00           C  
ATOM   3484  NH1 ARG   220      65.997  27.219  33.927  1.00  0.00           N  
ATOM   3485 HH11 ARG   220      66.051  27.950  33.246  1.00  0.00           H  
ATOM   3486 HH12 ARG   220      65.088  26.839  34.167  1.00  0.00           H  
ATOM   3487  NH2 ARG   220      66.913  25.987  35.506  1.00  0.00           N  
ATOM   3488 HH21 ARG   220      67.749  25.568  35.921  1.00  0.00           H  
ATOM   3489 HH22 ARG   220      66.015  25.902  35.932  1.00  0.00           H  
ATOM   3490  C   ARG   220      70.689  31.673  34.944  1.00  0.00           C  
ATOM   3491  O   ARG   220      70.913  31.651  36.155  1.00  0.00           O  
ATOM   3492  N   TYR   221      70.161  32.742  34.345  1.00  0.00           N  
ATOM   3493  H   TYR   221      70.056  32.711  33.344  1.00  0.00           H  
ATOM   3494  CA  TYR   221      69.767  33.967  35.061  1.00  0.00           C  
ATOM   3495  HA  TYR   221      70.649  34.397  35.542  1.00  0.00           H  
ATOM   3496  CB  TYR   221      69.229  34.980  34.037  1.00  0.00           C  
ATOM   3497  HB2 TYR   221      70.037  35.246  33.353  1.00  0.00           H  
ATOM   3498  HB3 TYR   221      68.447  34.506  33.440  1.00  0.00           H  
ATOM   3499  CG  TYR   221      68.662  36.254  34.636  1.00  0.00           C  
ATOM   3500  CD1 TYR   221      67.292  36.328  34.962  1.00  0.00           C  
ATOM   3501  HD1 TYR   221      66.639  35.481  34.795  1.00  0.00           H  
ATOM   3502  CE1 TYR   221      66.754  37.514  35.494  1.00  0.00           C  
ATOM   3503  HE1 TYR   221      65.704  37.565  35.741  1.00  0.00           H  
ATOM   3504  CZ  TYR   221      67.586  38.636  35.686  1.00  0.00           C  
ATOM   3505  OH  TYR   221      67.061  39.785  36.181  1.00  0.00           O  
ATOM   3506  HH  TYR   221      66.107  39.714  36.275  1.00  0.00           H  
ATOM   3507  CE2 TYR   221      68.958  38.566  35.363  1.00  0.00           C  
ATOM   3508  HE2 TYR   221      69.572  39.444  35.494  1.00  0.00           H  
ATOM   3509  CD2 TYR   221      69.496  37.372  34.839  1.00  0.00           C  
ATOM   3510  HD2 TYR   221      70.537  37.329  34.554  1.00  0.00           H  
ATOM   3511  C   TYR   221      68.742  33.673  36.171  1.00  0.00           C  
ATOM   3512  O   TYR   221      68.960  34.028  37.324  1.00  0.00           O  
ATOM   3513  N   SER   222      67.689  32.926  35.835  1.00  0.00           N  
ATOM   3514  H   SER   222      67.615  32.609  34.881  1.00  0.00           H  
ATOM   3515  CA  SER   222      66.712  32.357  36.768  1.00  0.00           C  
ATOM   3516  HA  SER   222      66.120  33.154  37.218  1.00  0.00           H  
ATOM   3517  CB  SER   222      65.783  31.438  35.975  1.00  0.00           C  
ATOM   3518  HB2 SER   222      65.143  30.871  36.651  1.00  0.00           H  
ATOM   3519  HB3 SER   222      65.155  32.038  35.317  1.00  0.00           H  
ATOM   3520  OG  SER   222      66.561  30.556  35.182  1.00  0.00           O  
ATOM   3521  HG  SER   222      65.931  30.091  34.590  1.00  0.00           H  
ATOM   3522  C   SER   222      67.384  31.568  37.893  1.00  0.00           C  
ATOM   3523  O   SER   222      67.122  31.831  39.067  1.00  0.00           O  
ATOM   3524  N   SER   223      68.315  30.668  37.570  1.00  0.00           N  
ATOM   3525  H   SER   223      68.383  30.394  36.598  1.00  0.00           H  
ATOM   3526  CA  SER   223      69.153  29.909  38.519  1.00  0.00           C  
ATOM   3527  HA  SER   223      68.507  29.372  39.211  1.00  0.00           H  
ATOM   3528  CB  SER   223      70.004  28.881  37.758  1.00  0.00           C  
ATOM   3529  HB2 SER   223      70.850  29.376  37.281  1.00  0.00           H  
ATOM   3530  HB3 SER   223      70.387  28.133  38.453  1.00  0.00           H  
ATOM   3531  OG  SER   223      69.219  28.244  36.771  1.00  0.00           O  
ATOM   3532  HG  SER   223      69.812  27.643  36.253  1.00  0.00           H  
ATOM   3533  C   SER   223      70.098  30.772  39.363  1.00  0.00           C  
ATOM   3534  O   SER   223      70.939  30.245  40.078  1.00  0.00           O  
ATOM   3535  N   SER   224      70.051  32.097  39.234  1.00  0.00           N  
ATOM   3536  H   SER   224      69.362  32.485  38.603  1.00  0.00           H  
ATOM   3537  CA  SER   224      70.977  33.055  39.848  1.00  0.00           C  
ATOM   3538  HA  SER   224      71.437  32.593  40.723  1.00  0.00           H  
ATOM   3539  CB  SER   224      72.098  33.424  38.860  1.00  0.00           C  
ATOM   3540  HB2 SER   224      71.708  34.127  38.122  1.00  0.00           H  
ATOM   3541  HB3 SER   224      72.909  33.908  39.407  1.00  0.00           H  
ATOM   3542  OG  SER   224      72.600  32.284  38.172  1.00  0.00           O  
ATOM   3543  HG  SER   224      71.943  32.073  37.476  1.00  0.00           H  
ATOM   3544  C   SER   224      70.230  34.302  40.350  1.00  0.00           C  
ATOM   3545  O   SER   224      70.812  35.380  40.430  1.00  0.00           O  
ATOM   3546  N   PHE   225      68.932  34.157  40.639  1.00  0.00           N  
ATOM   3547  H   PHE   225      68.553  33.227  40.541  1.00  0.00           H  
ATOM   3548  CA  PHE   225      67.983  35.213  41.013  1.00  0.00           C  
ATOM   3549  HA  PHE   225      67.009  34.730  41.076  1.00  0.00           H  
ATOM   3550  CB  PHE   225      68.290  35.771  42.416  1.00  0.00           C  
ATOM   3551  HB2 PHE   225      69.211  36.351  42.359  1.00  0.00           H  
ATOM   3552  HB3 PHE   225      67.497  36.464  42.702  1.00  0.00           H  
ATOM   3553  CG  PHE   225      68.421  34.751  43.533  1.00  0.00           C  
ATOM   3554  CD1 PHE   225      67.445  33.752  43.723  1.00  0.00           C  
ATOM   3555  HD1 PHE   225      66.602  33.673  43.057  1.00  0.00           H  
ATOM   3556  CE1 PHE   225      67.558  32.843  44.788  1.00  0.00           C  
ATOM   3557  HE1 PHE   225      66.819  32.062  44.917  1.00  0.00           H  
ATOM   3558  CZ  PHE   225      68.633  32.948  45.685  1.00  0.00           C  
ATOM   3559  HZ  PHE   225      68.700  32.267  46.516  1.00  0.00           H  
ATOM   3560  CE2 PHE   225      69.610  33.941  45.503  1.00  0.00           C  
ATOM   3561  HE2 PHE   225      70.436  34.036  46.196  1.00  0.00           H  
ATOM   3562  CD2 PHE   225      69.507  34.834  44.422  1.00  0.00           C  
ATOM   3563  HD2 PHE   225      70.255  35.601  44.290  1.00  0.00           H  
ATOM   3564  C   PHE   225      67.814  36.350  39.988  1.00  0.00           C  
ATOM   3565  O   PHE   225      68.650  36.611  39.117  1.00  0.00           O  
ATOM   3566  N   CYS   226      66.701  37.075  40.121  1.00  0.00           N  
ATOM   3567  H   CYS   226      66.067  36.838  40.870  1.00  0.00           H  
ATOM   3568  CA  CYS   226      66.488  38.324  39.397  1.00  0.00           C  
ATOM   3569  HA  CYS   226      66.683  38.134  38.342  1.00  0.00           H  
ATOM   3570  CB  CYS   226      65.017  38.731  39.553  1.00  0.00           C  
ATOM   3571  HB2 CYS   226      64.377  37.880  39.308  1.00  0.00           H  
ATOM   3572  HB3 CYS   226      64.820  39.043  40.583  1.00  0.00           H  
ATOM   3573  SG  CYS   226      64.640  40.091  38.417  1.00  0.00           S  
ATOM   3574  HG  CYS   226      63.303  40.010  38.480  1.00  0.00           H  
ATOM   3575  C   CYS   226      67.474  39.415  39.872  1.00  0.00           C  
ATOM   3576  O   CYS   226      67.859  39.440  41.039  1.00  0.00           O  
ATOM   3577  N   THR   227      67.853  40.340  38.982  1.00  0.00           N  
ATOM   3578  H   THR   227      67.484  40.253  38.042  1.00  0.00           H  
ATOM   3579  CA  THR   227      68.869  41.387  39.205  1.00  0.00           C  
ATOM   3580  HA  THR   227      69.843  40.897  39.216  1.00  0.00           H  
ATOM   3581  CB  THR   227      68.878  42.385  38.026  1.00  0.00           C  
ATOM   3582  HB  THR   227      69.298  41.882  37.155  1.00  0.00           H  
ATOM   3583  CG2 THR   227      67.509  42.951  37.633  1.00  0.00           C  
ATOM   3584 HG21 THR   227      67.063  43.476  38.472  1.00  0.00           H  
ATOM   3585 HG22 THR   227      67.634  43.648  36.803  1.00  0.00           H  
ATOM   3586 HG23 THR   227      66.841  42.157  37.308  1.00  0.00           H  
ATOM   3587  OG1 THR   227      69.671  43.504  38.330  1.00  0.00           O  
ATOM   3588  HG1 THR   227      70.550  43.203  38.581  1.00  0.00           H  
ATOM   3589  C   THR   227      68.761  42.122  40.550  1.00  0.00           C  
ATOM   3590  O   THR   227      69.772  42.259  41.233  1.00  0.00           O  
ATOM   3591  N   HID   228      67.567  42.553  40.969  1.00  0.00           N  
ATOM   3592  H   HID   228      66.768  42.432  40.369  1.00  0.00           H  
ATOM   3593  CA  HID   228      67.389  43.293  42.224  1.00  0.00           C  
ATOM   3594  HA  HID   228      68.135  44.088  42.261  1.00  0.00           H  
ATOM   3595  CB  HID   228      65.989  43.940  42.266  1.00  0.00           C  
ATOM   3596  HB2 HID   228      65.262  43.177  42.549  1.00  0.00           H  
ATOM   3597  HB3 HID   228      65.984  44.697  43.050  1.00  0.00           H  
ATOM   3598  CG  HID   228      65.524  44.572  40.973  1.00  0.00           C  
ATOM   3599  ND1 HID   228      66.231  45.457  40.188  1.00  0.00           N  
ATOM   3600  HD1 HID   228      67.156  45.817  40.376  1.00  0.00           H  
ATOM   3601  CE1 HID   228      65.510  45.702  39.083  1.00  0.00           C  
ATOM   3602  HE1 HID   228      65.832  46.333  38.265  1.00  0.00           H  
ATOM   3603  NE2 HID   228      64.354  45.017  39.110  1.00  0.00           N  
ATOM   3604  CD2 HID   228      64.354  44.301  40.313  1.00  0.00           C  
ATOM   3605  HD2 HID   228      63.581  43.626  40.653  1.00  0.00           H  
ATOM   3606  C   HID   228      67.615  42.407  43.460  1.00  0.00           C  
ATOM   3607  O   HID   228      68.287  42.816  44.400  1.00  0.00           O  
ATOM   3608  N   ASP   229      67.092  41.181  43.444  1.00  0.00           N  
ATOM   3609  H   ASP   229      66.651  40.842  42.603  1.00  0.00           H  
ATOM   3610  CA  ASP   229      67.212  40.252  44.564  1.00  0.00           C  
ATOM   3611  HA  ASP   229      67.068  40.803  45.493  1.00  0.00           H  
ATOM   3612  CB  ASP   229      66.100  39.209  44.440  1.00  0.00           C  
ATOM   3613  HB2 ASP   229      65.989  38.920  43.391  1.00  0.00           H  
ATOM   3614  HB3 ASP   229      66.394  38.314  44.981  1.00  0.00           H  
ATOM   3615  CG  ASP   229      64.741  39.675  44.988  1.00  0.00           C  
ATOM   3616  OD1 ASP   229      63.724  39.094  44.548  1.00  0.00           O  
ATOM   3617  OD2 ASP   229      64.668  40.542  45.895  1.00  0.00           O  
ATOM   3618  C   ASP   229      68.596  39.604  44.675  1.00  0.00           C  
ATOM   3619  O   ASP   229      69.046  39.360  45.792  1.00  0.00           O  
ATOM   3620  N   ARG   230      69.334  39.443  43.567  1.00  0.00           N  
ATOM   3621  H   ARG   230      68.895  39.637  42.672  1.00  0.00           H  
ATOM   3622  CA  ARG   230      70.774  39.126  43.590  1.00  0.00           C  
ATOM   3623  HA  ARG   230      70.933  38.187  44.126  1.00  0.00           H  
ATOM   3624  CB  ARG   230      71.280  38.984  42.148  1.00  0.00           C  
ATOM   3625  HB2 ARG   230      70.645  38.259  41.636  1.00  0.00           H  
ATOM   3626  HB3 ARG   230      71.187  39.945  41.637  1.00  0.00           H  
ATOM   3627  CG  ARG   230      72.748  38.516  42.076  1.00  0.00           C  
ATOM   3628  HG2 ARG   230      73.389  39.196  42.637  1.00  0.00           H  
ATOM   3629  HG3 ARG   230      72.826  37.521  42.517  1.00  0.00           H  
ATOM   3630  CD  ARG   230      73.251  38.480  40.629  1.00  0.00           C  
ATOM   3631  HD2 ARG   230      73.226  39.495  40.231  1.00  0.00           H  
ATOM   3632  HD3 ARG   230      74.281  38.127  40.615  1.00  0.00           H  
ATOM   3633  NE  ARG   230      72.413  37.590  39.812  1.00  0.00           N  
ATOM   3634  HE  ARG   230      71.855  36.915  40.325  1.00  0.00           H  
ATOM   3635  CZ  ARG   230      72.291  37.564  38.508  1.00  0.00           C  
ATOM   3636  NH1 ARG   230      73.155  38.169  37.739  1.00  0.00           N  
ATOM   3637 HH11 ARG   230      73.966  38.550  38.202  1.00  0.00           H  
ATOM   3638 HH12 ARG   230      73.118  38.086  36.745  1.00  0.00           H  
ATOM   3639  NH2 ARG   230      71.283  36.948  37.959  1.00  0.00           N  
ATOM   3640 HH21 ARG   230      70.584  36.535  38.583  1.00  0.00           H  
ATOM   3641 HH22 ARG   230      71.044  37.094  37.001  1.00  0.00           H  
ATOM   3642  C   ARG   230      71.576  40.197  44.333  1.00  0.00           C  
ATOM   3643  O   ARG   230      72.468  39.860  45.103  1.00  0.00           O  
ATOM   3644  N   ASN   231      71.227  41.477  44.157  1.00  0.00           N  
ATOM   3645  H   ASN   231      70.509  41.694  43.481  1.00  0.00           H  
ATOM   3646  CA  ASN   231      71.868  42.578  44.886  1.00  0.00           C  
ATOM   3647  HA  ASN   231      72.951  42.441  44.824  1.00  0.00           H  
ATOM   3648  CB  ASN   231      71.516  43.928  44.233  1.00  0.00           C  
ATOM   3649  HB2 ASN   231      70.440  44.081  44.279  1.00  0.00           H  
ATOM   3650  HB3 ASN   231      71.989  44.722  44.809  1.00  0.00           H  
ATOM   3651  CG  ASN   231      71.972  44.078  42.791  1.00  0.00           C  
ATOM   3652  OD1 ASN   231      72.778  43.340  42.260  1.00  0.00           O  
ATOM   3653  ND2 ASN   231      71.504  45.095  42.103  1.00  0.00           N  
ATOM   3654 HD21 ASN   231      70.856  45.729  42.528  1.00  0.00           H  
ATOM   3655 HD22 ASN   231      71.848  45.187  41.166  1.00  0.00           H  
ATOM   3656  C   ASN   231      71.517  42.579  46.389  1.00  0.00           C  
ATOM   3657  O   ASN   231      72.240  43.190  47.175  1.00  0.00           O  
ATOM   3658  N   THR   232      70.438  41.887  46.782  1.00  0.00           N  
ATOM   3659  H   THR   232      69.862  41.465  46.068  1.00  0.00           H  
ATOM   3660  CA  THR   232      70.086  41.629  48.187  1.00  0.00           C  
ATOM   3661  HA  THR   232      70.430  42.474  48.785  1.00  0.00           H  
ATOM   3662  CB  THR   232      68.559  41.518  48.364  1.00  0.00           C  
ATOM   3663  HB  THR   232      68.204  40.594  47.906  1.00  0.00           H  
ATOM   3664  CG2 THR   232      68.148  41.528  49.836  1.00  0.00           C  
ATOM   3665 HG21 THR   232      67.084  41.741  49.920  1.00  0.00           H  
ATOM   3666 HG22 THR   232      68.361  40.557  50.283  1.00  0.00           H  
ATOM   3667 HG23 THR   232      68.703  42.298  50.375  1.00  0.00           H  
ATOM   3668  OG1 THR   232      67.878  42.592  47.756  1.00  0.00           O  
ATOM   3669  HG1 THR   232      68.273  43.409  48.129  1.00  0.00           H  
ATOM   3670  C   THR   232      70.777  40.373  48.743  1.00  0.00           C  
ATOM   3671  O   THR   232      71.213  40.391  49.892  1.00  0.00           O  
ATOM   3672  N   MET   233      70.900  39.296  47.953  1.00  0.00           N  
ATOM   3673  H   MET   233      70.478  39.338  47.029  1.00  0.00           H  
ATOM   3674  CA  MET   233      71.640  38.064  48.270  1.00  0.00           C  
ATOM   3675  HA  MET   233      72.537  38.317  48.836  1.00  0.00           H  
ATOM   3676  CB  MET   233      70.780  37.089  49.102  1.00  0.00           C  
ATOM   3677  HB2 MET   233      69.844  36.892  48.581  1.00  0.00           H  
ATOM   3678  HB3 MET   233      71.324  36.147  49.162  1.00  0.00           H  
ATOM   3679  CG  MET   233      70.458  37.549  50.527  1.00  0.00           C  
ATOM   3680  HG2 MET   233      71.368  37.941  50.981  1.00  0.00           H  
ATOM   3681  HG3 MET   233      69.726  38.354  50.474  1.00  0.00           H  
ATOM   3682  SD  MET   233      69.794  36.251  51.610  1.00  0.00           S  
ATOM   3683  CE  MET   233      71.307  35.297  51.893  1.00  0.00           C  
ATOM   3684  HE1 MET   233      71.721  34.953  50.946  1.00  0.00           H  
ATOM   3685  HE2 MET   233      72.045  35.921  52.398  1.00  0.00           H  
ATOM   3686  HE3 MET   233      71.070  34.432  52.511  1.00  0.00           H  
ATOM   3687  C   MET   233      72.065  37.319  46.991  1.00  0.00           C  
ATOM   3688  O   MET   233      71.222  36.736  46.314  1.00  0.00           O  
ATOM   3689  N   GLU   234      73.365  37.251  46.694  1.00  0.00           N  
ATOM   3690  H   GLU   234      74.009  37.759  47.276  1.00  0.00           H  
ATOM   3691  CA  GLU   234      73.924  36.308  45.707  1.00  0.00           C  
ATOM   3692  HA  GLU   234      73.189  36.158  44.916  1.00  0.00           H  
ATOM   3693  CB  GLU   234      75.187  36.907  45.048  1.00  0.00           C  
ATOM   3694  HB2 GLU   234      74.935  37.892  44.649  1.00  0.00           H  
ATOM   3695  HB3 GLU   234      75.932  37.054  45.831  1.00  0.00           H  
ATOM   3696  CG  GLU   234      75.828  36.053  43.930  1.00  0.00           C  
ATOM   3697  HG2 GLU   234      76.904  36.006  44.108  1.00  0.00           H  
ATOM   3698  HG3 GLU   234      75.460  35.029  43.977  1.00  0.00           H  
ATOM   3699  CD  GLU   234      75.594  36.608  42.515  1.00  0.00           C  
ATOM   3700  OE1 GLU   234      76.068  37.728  42.217  1.00  0.00           O  
ATOM   3701  OE2 GLU   234      74.904  35.915  41.730  1.00  0.00           O  
ATOM   3702  C   GLU   234      74.178  34.940  46.380  1.00  0.00           C  
ATOM   3703  O   GLU   234      74.583  34.872  47.543  1.00  0.00           O  
ATOM   3704  N   ALA   235      73.909  33.840  45.672  1.00  0.00           N  
ATOM   3705  H   ALA   235      73.666  33.948  44.700  1.00  0.00           H  
ATOM   3706  CA  ALA   235      74.091  32.481  46.181  1.00  0.00           C  
ATOM   3707  HA  ALA   235      73.945  32.495  47.261  1.00  0.00           H  
ATOM   3708  CB  ALA   235      73.019  31.566  45.576  1.00  0.00           C  
ATOM   3709  HB1 ALA   235      73.128  31.529  44.492  1.00  0.00           H  
ATOM   3710  HB2 ALA   235      73.131  30.559  45.978  1.00  0.00           H  
ATOM   3711  HB3 ALA   235      72.027  31.942  45.825  1.00  0.00           H  
ATOM   3712  C   ALA   235      75.504  31.939  45.898  1.00  0.00           C  
ATOM   3713  O   ALA   235      75.987  32.002  44.766  1.00  0.00           O  
ATOM   3714  N   LEU   236      76.134  31.325  46.899  1.00  0.00           N  
ATOM   3715  H   LEU   236      75.643  31.252  47.785  1.00  0.00           H  
ATOM   3716  CA  LEU   236      77.398  30.598  46.765  1.00  0.00           C  
ATOM   3717  HA  LEU   236      78.109  31.248  46.259  1.00  0.00           H  
ATOM   3718  CB  LEU   236      77.926  30.331  48.193  1.00  0.00           C  
ATOM   3719  HB2 LEU   236      78.021  31.287  48.708  1.00  0.00           H  
ATOM   3720  HB3 LEU   236      77.173  29.749  48.725  1.00  0.00           H  
ATOM   3721  CG  LEU   236      79.270  29.583  48.307  1.00  0.00           C  
ATOM   3722  HG  LEU   236      79.195  28.615  47.811  1.00  0.00           H  
ATOM   3723  CD1 LEU   236      80.430  30.376  47.702  1.00  0.00           C  
ATOM   3724 HD11 LEU   236      80.287  30.496  46.632  1.00  0.00           H  
ATOM   3725 HD12 LEU   236      80.511  31.356  48.174  1.00  0.00           H  
ATOM   3726 HD13 LEU   236      81.362  29.830  47.858  1.00  0.00           H  
ATOM   3727  CD2 LEU   236      79.595  29.358  49.787  1.00  0.00           C  
ATOM   3728 HD21 LEU   236      80.534  28.810  49.878  1.00  0.00           H  
ATOM   3729 HD22 LEU   236      79.696  30.310  50.308  1.00  0.00           H  
ATOM   3730 HD23 LEU   236      78.810  28.771  50.259  1.00  0.00           H  
ATOM   3731  C   LEU   236      77.183  29.303  45.941  1.00  0.00           C  
ATOM   3732  O   LEU   236      76.405  28.444  46.364  1.00  0.00           O  
ATOM   3733  N   PRO   237      77.831  29.110  44.777  1.00  0.00           N  
ATOM   3734  CD  PRO   237      78.630  30.076  44.035  1.00  0.00           C  
ATOM   3735  HD2 PRO   237      79.383  30.551  44.660  1.00  0.00           H  
ATOM   3736  HD3 PRO   237      77.976  30.832  43.599  1.00  0.00           H  
ATOM   3737  CG  PRO   237      79.312  29.285  42.921  1.00  0.00           C  
ATOM   3738  HG2 PRO   237      80.263  28.890  43.283  1.00  0.00           H  
ATOM   3739  HG3 PRO   237      79.464  29.893  42.029  1.00  0.00           H  
ATOM   3740  CB  PRO   237      78.337  28.136  42.667  1.00  0.00           C  
ATOM   3741  HB2 PRO   237      78.844  27.275  42.234  1.00  0.00           H  
ATOM   3742  HB3 PRO   237      77.534  28.478  42.012  1.00  0.00           H  
ATOM   3743  CA  PRO   237      77.766  27.838  44.056  1.00  0.00           C  
ATOM   3744  HA  PRO   237      76.729  27.529  43.952  1.00  0.00           H  
ATOM   3745  C   PRO   237      78.554  26.730  44.781  1.00  0.00           C  
ATOM   3746  O   PRO   237      79.689  26.959  45.191  1.00  0.00           O  
ATOM   3747  N   ALA   238      77.987  25.519  44.858  1.00  0.00           N  
ATOM   3748  H   ALA   238      77.030  25.417  44.537  1.00  0.00           H  
ATOM   3749  CA  ALA   238      78.629  24.324  45.434  1.00  0.00           C  
ATOM   3750  HA  ALA   238      79.710  24.407  45.312  1.00  0.00           H  
ATOM   3751  CB  ALA   238      78.335  24.292  46.940  1.00  0.00           C  
ATOM   3752  HB1 ALA   238      77.269  24.148  47.109  1.00  0.00           H  
ATOM   3753  HB2 ALA   238      78.884  23.474  47.407  1.00  0.00           H  
ATOM   3754  HB3 ALA   238      78.655  25.227  47.401  1.00  0.00           H  
ATOM   3755  C   ALA   238      78.186  23.013  44.736  1.00  0.00           C  
ATOM   3756  O   ALA   238      77.274  23.024  43.901  1.00  0.00           O  
ATOM   3757  N   CYS   239      78.823  21.882  45.068  1.00  0.00           N  
ATOM   3758  H   CYS   239      79.562  21.930  45.774  1.00  0.00           H  
ATOM   3759  CA  CYS   239      78.446  20.540  44.591  1.00  0.00           C  
ATOM   3760  HA  CYS   239      77.589  20.617  43.923  1.00  0.00           H  
ATOM   3761  CB  CYS   239      79.611  19.932  43.800  1.00  0.00           C  
ATOM   3762  HB2 CYS   239      80.517  19.962  44.413  1.00  0.00           H  
ATOM   3763  HB3 CYS   239      79.374  18.891  43.575  1.00  0.00           H  
ATOM   3764  SG  CYS   239      79.866  20.837  42.242  1.00  0.00           S  
ATOM   3765  HG  CYS   239      80.338  21.942  42.834  1.00  0.00           H  
ATOM   3766  C   CYS   239      78.003  19.585  45.715  1.00  0.00           C  
ATOM   3767  O   CYS   239      77.078  18.801  45.496  1.00  0.00           O  
ATOM   3768  N   LEU   240      78.629  19.647  46.889  1.00  0.00           N  
ATOM   3769  H   LEU   240      79.422  20.283  46.976  1.00  0.00           H  
ATOM   3770  CA  LEU   240      78.149  19.053  48.141  1.00  0.00           C  
ATOM   3771  HA  LEU   240      77.246  18.472  47.953  1.00  0.00           H  
ATOM   3772  CB  LEU   240      79.205  18.103  48.750  1.00  0.00           C  
ATOM   3773  HB2 LEU   240      79.894  18.696  49.347  1.00  0.00           H  
ATOM   3774  HB3 LEU   240      78.696  17.434  49.437  1.00  0.00           H  
ATOM   3775  CG  LEU   240      80.032  17.238  47.780  1.00  0.00           C  
ATOM   3776  HG  LEU   240      80.553  17.865  47.058  1.00  0.00           H  
ATOM   3777  CD1 LEU   240      81.078  16.443  48.566  1.00  0.00           C  
ATOM   3778 HD11 LEU   240      81.674  15.840  47.884  1.00  0.00           H  
ATOM   3779 HD12 LEU   240      81.743  17.150  49.068  1.00  0.00           H  
ATOM   3780 HD13 LEU   240      80.595  15.808  49.306  1.00  0.00           H  
ATOM   3781  CD2 LEU   240      79.165  16.229  47.023  1.00  0.00           C  
ATOM   3782 HD21 LEU   240      78.677  15.562  47.731  1.00  0.00           H  
ATOM   3783 HD22 LEU   240      78.406  16.754  46.446  1.00  0.00           H  
ATOM   3784 HD23 LEU   240      79.787  15.650  46.342  1.00  0.00           H  
ATOM   3785  C   LEU   240      77.795  20.194  49.112  1.00  0.00           C  
ATOM   3786  O   LEU   240      78.254  21.324  48.943  1.00  0.00           O  
ATOM   3787  N   LEU   241      77.008  19.940  50.156  1.00  0.00           N  
ATOM   3788  H   LEU   241      76.658  18.990  50.294  1.00  0.00           H  
ATOM   3789  CA  LEU   241      76.834  20.921  51.238  1.00  0.00           C  
ATOM   3790  HA  LEU   241      76.942  21.925  50.830  1.00  0.00           H  
ATOM   3791  CB  LEU   241      75.419  20.824  51.814  1.00  0.00           C  
ATOM   3792  HB2 LEU   241      75.293  19.845  52.280  1.00  0.00           H  
ATOM   3793  HB3 LEU   241      75.315  21.594  52.576  1.00  0.00           H  
ATOM   3794  CG  LEU   241      74.313  21.033  50.765  1.00  0.00           C  
ATOM   3795  HG  LEU   241      74.346  20.225  50.038  1.00  0.00           H  
ATOM   3796  CD1 LEU   241      72.960  20.990  51.462  1.00  0.00           C  
ATOM   3797 HD11 LEU   241      72.890  20.069  52.027  1.00  0.00           H  
ATOM   3798 HD12 LEU   241      72.872  21.827  52.152  1.00  0.00           H  
ATOM   3799 HD13 LEU   241      72.169  21.026  50.715  1.00  0.00           H  
ATOM   3800  CD2 LEU   241      74.414  22.377  50.034  1.00  0.00           C  
ATOM   3801 HD21 LEU   241      75.332  22.410  49.450  1.00  0.00           H  
ATOM   3802 HD22 LEU   241      73.579  22.481  49.343  1.00  0.00           H  
ATOM   3803 HD23 LEU   241      74.406  23.198  50.749  1.00  0.00           H  
ATOM   3804  C   LEU   241      77.938  20.811  52.300  1.00  0.00           C  
ATOM   3805  O   LEU   241      78.232  21.784  52.998  1.00  0.00           O  
ATOM   3806  N   ARG   242      78.624  19.664  52.369  1.00  0.00           N  
ATOM   3807  H   ARG   242      78.252  18.871  51.840  1.00  0.00           H  
ATOM   3808  CA  ARG   242      79.900  19.496  53.082  1.00  0.00           C  
ATOM   3809  HA  ARG   242      79.774  19.827  54.112  1.00  0.00           H  
ATOM   3810  CB  ARG   242      80.301  18.011  53.090  1.00  0.00           C  
ATOM   3811  HB2 ARG   242      80.287  17.646  52.060  1.00  0.00           H  
ATOM   3812  HB3 ARG   242      81.322  17.924  53.467  1.00  0.00           H  
ATOM   3813  CG  ARG   242      79.390  17.126  53.966  1.00  0.00           C  
ATOM   3814  HG2 ARG   242      79.487  17.413  55.014  1.00  0.00           H  
ATOM   3815  HG3 ARG   242      78.349  17.253  53.677  1.00  0.00           H  
ATOM   3816  CD  ARG   242      79.793  15.654  53.797  1.00  0.00           C  
ATOM   3817  HD2 ARG   242      80.046  15.492  52.750  1.00  0.00           H  
ATOM   3818  HD3 ARG   242      80.690  15.470  54.391  1.00  0.00           H  
ATOM   3819  NE  ARG   242      78.733  14.709  54.210  1.00  0.00           N  
ATOM   3820  HE  ARG   242      78.271  14.858  55.114  1.00  0.00           H  
ATOM   3821  CZ  ARG   242      78.290  13.658  53.544  1.00  0.00           C  
ATOM   3822  NH1 ARG   242      78.699  13.368  52.339  1.00  0.00           N  
ATOM   3823 HH11 ARG   242      79.280  14.041  51.877  1.00  0.00           H  
ATOM   3824 HH12 ARG   242      78.301  12.590  51.858  1.00  0.00           H  
ATOM   3825  NH2 ARG   242      77.414  12.856  54.063  1.00  0.00           N  
ATOM   3826 HH21 ARG   242      77.097  13.027  55.031  1.00  0.00           H  
ATOM   3827 HH22 ARG   242      77.041  12.063  53.593  1.00  0.00           H  
ATOM   3828  C   ARG   242      81.025  20.373  52.507  1.00  0.00           C  
ATOM   3829  O   ARG   242      81.955  20.661  53.250  1.00  0.00           O  
ATOM   3830  N   ASP   243      80.914  20.860  51.262  1.00  0.00           N  
ATOM   3831  H   ASP   243      80.161  20.521  50.686  1.00  0.00           H  
ATOM   3832  CA  ASP   243      81.802  21.889  50.677  1.00  0.00           C  
ATOM   3833  HA  ASP   243      82.823  21.506  50.647  1.00  0.00           H  
ATOM   3834  CB  ASP   243      81.372  22.265  49.229  1.00  0.00           C  
ATOM   3835  HB2 ASP   243      80.384  22.717  49.285  1.00  0.00           H  
ATOM   3836  HB3 ASP   243      82.055  23.036  48.869  1.00  0.00           H  
ATOM   3837  CG  ASP   243      81.320  21.170  48.150  1.00  0.00           C  
ATOM   3838  OD1 ASP   243      80.836  21.464  47.024  1.00  0.00           O  
ATOM   3839  OD2 ASP   243      81.742  20.028  48.424  1.00  0.00           O  
ATOM   3840  C   ASP   243      81.812  23.206  51.495  1.00  0.00           C  
ATOM   3841  O   ASP   243      82.788  23.955  51.467  1.00  0.00           O  
ATOM   3842  N   VAL   244      80.713  23.523  52.194  1.00  0.00           N  
ATOM   3843  H   VAL   244      79.970  22.835  52.219  1.00  0.00           H  
ATOM   3844  CA  VAL   244      80.379  24.892  52.650  1.00  0.00           C  
ATOM   3845  HA  VAL   244      81.284  25.497  52.621  1.00  0.00           H  
ATOM   3846  CB  VAL   244      79.370  25.553  51.684  1.00  0.00           C  
ATOM   3847  HB  VAL   244      79.055  26.513  52.095  1.00  0.00           H  
ATOM   3848  CG1 VAL   244      79.996  25.843  50.315  1.00  0.00           C  
ATOM   3849 HG11 VAL   244      80.898  26.441  50.447  1.00  0.00           H  
ATOM   3850 HG12 VAL   244      80.261  24.919  49.807  1.00  0.00           H  
ATOM   3851 HG13 VAL   244      79.292  26.392  49.693  1.00  0.00           H  
ATOM   3852  CG2 VAL   244      78.123  24.684  51.469  1.00  0.00           C  
ATOM   3853 HG21 VAL   244      77.619  24.505  52.418  1.00  0.00           H  
ATOM   3854 HG22 VAL   244      77.441  25.183  50.790  1.00  0.00           H  
ATOM   3855 HG23 VAL   244      78.394  23.731  51.015  1.00  0.00           H  
ATOM   3856  C   VAL   244      79.904  24.953  54.110  1.00  0.00           C  
ATOM   3857  O   VAL   244      79.359  25.965  54.561  1.00  0.00           O  
ATOM   3858  N   ALA   245      80.116  23.882  54.880  1.00  0.00           N  
ATOM   3859  H   ALA   245      80.613  23.103  54.467  1.00  0.00           H  
ATOM   3860  CA  ALA   245      79.668  23.771  56.271  1.00  0.00           C  
ATOM   3861  HA  ALA   245      78.588  23.905  56.299  1.00  0.00           H  
ATOM   3862  CB  ALA   245      79.992  22.352  56.756  1.00  0.00           C  
ATOM   3863  HB1 ALA   245      79.482  21.623  56.125  1.00  0.00           H  
ATOM   3864  HB2 ALA   245      81.069  22.176  56.709  1.00  0.00           H  
ATOM   3865  HB3 ALA   245      79.652  22.230  57.785  1.00  0.00           H  
ATOM   3866  C   ALA   245      80.283  24.845  57.193  1.00  0.00           C  
ATOM   3867  O   ALA   245      79.613  25.349  58.095  1.00  0.00           O  
ATOM   3868  N   GLN   246      81.536  25.227  56.943  1.00  0.00           N  
ATOM   3869  H   GLN   246      82.033  24.744  56.198  1.00  0.00           H  
ATOM   3870  CA  GLN   246      82.250  26.284  57.657  1.00  0.00           C  
ATOM   3871  HA  GLN   246      82.134  26.101  58.726  1.00  0.00           H  
ATOM   3872  CB  GLN   246      83.759  26.186  57.341  1.00  0.00           C  
ATOM   3873  HB2 GLN   246      84.270  26.902  57.986  1.00  0.00           H  
ATOM   3874  HB3 GLN   246      84.114  25.195  57.627  1.00  0.00           H  
ATOM   3875  CG  GLN   246      84.207  26.473  55.891  1.00  0.00           C  
ATOM   3876  HG2 GLN   246      83.833  27.450  55.602  1.00  0.00           H  
ATOM   3877  HG3 GLN   246      85.294  26.538  55.876  1.00  0.00           H  
ATOM   3878  CD  GLN   246      83.802  25.432  54.841  1.00  0.00           C  
ATOM   3879  OE1 GLN   246      83.459  24.298  55.144  1.00  0.00           O  
ATOM   3880  NE2 GLN   246      83.784  25.788  53.580  1.00  0.00           N  
ATOM   3881 HE21 GLN   246      83.988  26.766  53.335  1.00  0.00           H  
ATOM   3882 HE22 GLN   246      83.537  25.100  52.874  1.00  0.00           H  
ATOM   3883  C   GLN   246      81.652  27.680  57.389  1.00  0.00           C  
ATOM   3884  O   GLN   246      81.491  28.460  58.326  1.00  0.00           O  
ATOM   3885  N   GLU   247      81.211  27.960  56.158  1.00  0.00           N  
ATOM   3886  H   GLU   247      81.355  27.282  55.424  1.00  0.00           H  
ATOM   3887  CA  GLU   247      80.532  29.222  55.813  1.00  0.00           C  
ATOM   3888  HA  GLU   247      81.128  30.057  56.186  1.00  0.00           H  
ATOM   3889  CB  GLU   247      80.377  29.383  54.283  1.00  0.00           C  
ATOM   3890  HB2 GLU   247      79.475  28.861  53.961  1.00  0.00           H  
ATOM   3891  HB3 GLU   247      80.218  30.442  54.075  1.00  0.00           H  
ATOM   3892  CG  GLU   247      81.518  28.875  53.383  1.00  0.00           C  
ATOM   3893  HG2 GLU   247      81.473  27.783  53.380  1.00  0.00           H  
ATOM   3894  HG3 GLU   247      81.320  29.207  52.362  1.00  0.00           H  
ATOM   3895  CD  GLU   247      82.936  29.305  53.785  1.00  0.00           C  
ATOM   3896  OE1 GLU   247      83.867  28.583  53.356  1.00  0.00           O  
ATOM   3897  OE2 GLU   247      83.084  30.302  54.529  1.00  0.00           O  
ATOM   3898  C   GLU   247      79.139  29.273  56.468  1.00  0.00           C  
ATOM   3899  O   GLU   247      78.743  30.254  57.103  1.00  0.00           O  
ATOM   3900  N   ALA   248      78.407  28.158  56.364  1.00  0.00           N  
ATOM   3901  H   ALA   248      78.806  27.395  55.822  1.00  0.00           H  
ATOM   3902  CA  ALA   248      77.072  27.970  56.925  1.00  0.00           C  
ATOM   3903  HA  ALA   248      76.429  28.769  56.556  1.00  0.00           H  
ATOM   3904  CB  ALA   248      76.542  26.639  56.389  1.00  0.00           C  
ATOM   3905  HB1 ALA   248      77.221  25.832  56.663  1.00  0.00           H  
ATOM   3906  HB2 ALA   248      75.557  26.436  56.805  1.00  0.00           H  
ATOM   3907  HB3 ALA   248      76.472  26.684  55.301  1.00  0.00           H  
ATOM   3908  C   ALA   248      77.052  28.028  58.466  1.00  0.00           C  
ATOM   3909  O   ALA   248      76.086  28.522  59.059  1.00  0.00           O  
ATOM   3910  N   LEU   249      78.132  27.613  59.137  1.00  0.00           N  
ATOM   3911  H   LEU   249      78.880  27.165  58.613  1.00  0.00           H  
ATOM   3912  CA  LEU   249      78.298  27.769  60.582  1.00  0.00           C  
ATOM   3913  HA  LEU   249      77.493  27.222  61.071  1.00  0.00           H  
ATOM   3914  CB  LEU   249      79.636  27.119  60.985  1.00  0.00           C  
ATOM   3915  HB2 LEU   249      79.618  26.070  60.686  1.00  0.00           H  
ATOM   3916  HB3 LEU   249      80.434  27.606  60.428  1.00  0.00           H  
ATOM   3917  CG  LEU   249      79.998  27.198  62.478  1.00  0.00           C  
ATOM   3918  HG  LEU   249      80.054  28.242  62.786  1.00  0.00           H  
ATOM   3919  CD1 LEU   249      78.979  26.472  63.360  1.00  0.00           C  
ATOM   3920 HD11 LEU   249      78.866  25.439  63.028  1.00  0.00           H  
ATOM   3921 HD12 LEU   249      79.320  26.477  64.396  1.00  0.00           H  
ATOM   3922 HD13 LEU   249      78.017  26.977  63.314  1.00  0.00           H  
ATOM   3923  CD2 LEU   249      81.367  26.557  62.708  1.00  0.00           C  
ATOM   3924 HD21 LEU   249      82.117  27.062  62.099  1.00  0.00           H  
ATOM   3925 HD22 LEU   249      81.649  26.650  63.757  1.00  0.00           H  
ATOM   3926 HD23 LEU   249      81.336  25.502  62.434  1.00  0.00           H  
ATOM   3927  C   LEU   249      78.199  29.247  61.014  1.00  0.00           C  
ATOM   3928  O   LEU   249      77.605  29.528  62.059  1.00  0.00           O  
ATOM   3929  N   GLY   250      78.670  30.189  60.189  1.00  0.00           N  
ATOM   3930  H   GLY   250      79.084  29.892  59.308  1.00  0.00           H  
ATOM   3931  CA  GLY   250      78.696  31.623  60.494  1.00  0.00           C  
ATOM   3932  HA2 GLY   250      79.134  31.761  61.483  1.00  0.00           H  
ATOM   3933  HA3 GLY   250      79.352  32.101  59.766  1.00  0.00           H  
ATOM   3934  C   GLY   250      77.348  32.364  60.457  1.00  0.00           C  
ATOM   3935  O   GLY   250      77.263  33.471  61.000  1.00  0.00           O  
ATOM   3936  N   VAL   251      76.292  31.801  59.859  1.00  0.00           N  
ATOM   3937  H   VAL   251      76.417  30.883  59.448  1.00  0.00           H  
ATOM   3938  CA  VAL   251      75.005  32.497  59.612  1.00  0.00           C  
ATOM   3939  HA  VAL   251      75.123  33.546  59.875  1.00  0.00           H  
ATOM   3940  CB  VAL   251      74.639  32.472  58.116  1.00  0.00           C  
ATOM   3941  HB  VAL   251      73.666  32.940  57.990  1.00  0.00           H  
ATOM   3942  CG1 VAL   251      75.648  33.287  57.304  1.00  0.00           C  
ATOM   3943 HG11 VAL   251      76.611  32.775  57.256  1.00  0.00           H  
ATOM   3944 HG12 VAL   251      75.273  33.426  56.294  1.00  0.00           H  
ATOM   3945 HG13 VAL   251      75.789  34.272  57.745  1.00  0.00           H  
ATOM   3946  CG2 VAL   251      74.533  31.055  57.560  1.00  0.00           C  
ATOM   3947 HG21 VAL   251      73.947  30.424  58.226  1.00  0.00           H  
ATOM   3948 HG22 VAL   251      74.034  31.090  56.595  1.00  0.00           H  
ATOM   3949 HG23 VAL   251      75.525  30.625  57.437  1.00  0.00           H  
ATOM   3950  C   VAL   251      73.843  31.986  60.473  1.00  0.00           C  
ATOM   3951  O   VAL   251      73.929  30.927  61.093  1.00  0.00           O  
ATOM   3952  N   ALA   252      72.752  32.755  60.528  1.00  0.00           N  
ATOM   3953  H   ALA   252      72.735  33.604  59.972  1.00  0.00           H  
ATOM   3954  CA  ALA   252      71.501  32.401  61.206  1.00  0.00           C  
ATOM   3955  HA  ALA   252      71.699  31.661  61.982  1.00  0.00           H  
ATOM   3956  CB  ALA   252      70.969  33.671  61.880  1.00  0.00           C  
ATOM   3957  HB1 ALA   252      70.049  33.437  62.418  1.00  0.00           H  
ATOM   3958  HB2 ALA   252      71.704  34.056  62.587  1.00  0.00           H  
ATOM   3959  HB3 ALA   252      70.756  34.433  61.127  1.00  0.00           H  
ATOM   3960  C   ALA   252      70.444  31.797  60.257  1.00  0.00           C  
ATOM   3961  O   ALA   252      69.602  31.017  60.703  1.00  0.00           O  
ATOM   3962  N   VAL   253      70.494  32.142  58.961  1.00  0.00           N  
ATOM   3963  H   VAL   253      71.202  32.800  58.662  1.00  0.00           H  
ATOM   3964  CA  VAL   253      69.537  31.682  57.938  1.00  0.00           C  
ATOM   3965  HA  VAL   253      68.978  30.841  58.342  1.00  0.00           H  
ATOM   3966  CB  VAL   253      68.511  32.786  57.598  1.00  0.00           C  
ATOM   3967  HB  VAL   253      69.034  33.611  57.119  1.00  0.00           H  
ATOM   3968  CG1 VAL   253      67.418  32.296  56.637  1.00  0.00           C  
ATOM   3969 HG11 VAL   253      66.889  31.448  57.072  1.00  0.00           H  
ATOM   3970 HG12 VAL   253      66.711  33.102  56.444  1.00  0.00           H  
ATOM   3971 HG13 VAL   253      67.861  31.998  55.686  1.00  0.00           H  
ATOM   3972  CG2 VAL   253      67.831  33.321  58.867  1.00  0.00           C  
ATOM   3973 HG21 VAL   253      67.034  34.009  58.600  1.00  0.00           H  
ATOM   3974 HG22 VAL   253      67.407  32.503  59.447  1.00  0.00           H  
ATOM   3975 HG23 VAL   253      68.548  33.865  59.481  1.00  0.00           H  
ATOM   3976  C   VAL   253      70.279  31.183  56.693  1.00  0.00           C  
ATOM   3977  O   VAL   253      71.165  31.871  56.178  1.00  0.00           O  
ATOM   3978  N   ILE   254      69.924  29.977  56.234  1.00  0.00           N  
ATOM   3979  H   ILE   254      69.204  29.469  56.742  1.00  0.00           H  
ATOM   3980  CA  ILE   254      70.564  29.271  55.109  1.00  0.00           C  
ATOM   3981  HA  ILE   254      71.288  29.929  54.633  1.00  0.00           H  
ATOM   3982  CB  ILE   254      71.330  28.016  55.607  1.00  0.00           C  
ATOM   3983  HB  ILE   254      70.607  27.358  56.096  1.00  0.00           H  
ATOM   3984  CG2 ILE   254      71.951  27.249  54.420  1.00  0.00           C  
ATOM   3985 HG21 ILE   254      71.172  26.858  53.766  1.00  0.00           H  
ATOM   3986 HG22 ILE   254      72.602  27.906  53.840  1.00  0.00           H  
ATOM   3987 HG23 ILE   254      72.538  26.401  54.768  1.00  0.00           H  
ATOM   3988  CG1 ILE   254      72.442  28.348  56.628  1.00  0.00           C  
ATOM   3989 HG12 ILE   254      73.321  28.726  56.104  1.00  0.00           H  
ATOM   3990 HG13 ILE   254      72.102  29.121  57.315  1.00  0.00           H  
ATOM   3991  CD1 ILE   254      72.842  27.141  57.488  1.00  0.00           C  
ATOM   3992 HD11 ILE   254      73.645  27.432  58.162  1.00  0.00           H  
ATOM   3993 HD12 ILE   254      71.985  26.807  58.075  1.00  0.00           H  
ATOM   3994 HD13 ILE   254      73.192  26.317  56.870  1.00  0.00           H  
ATOM   3995  C   ILE   254      69.514  28.872  54.060  1.00  0.00           C  
ATOM   3996  O   ILE   254      68.569  28.148  54.379  1.00  0.00           O  
ATOM   3997  N   GLY   255      69.714  29.258  52.801  1.00  0.00           N  
ATOM   3998  H   GLY   255      70.476  29.904  52.618  1.00  0.00           H  
ATOM   3999  CA  GLY   255      69.036  28.641  51.655  1.00  0.00           C  
ATOM   4000  HA2 GLY   255      68.094  28.201  51.976  1.00  0.00           H  
ATOM   4001  HA3 GLY   255      68.801  29.405  50.920  1.00  0.00           H  
ATOM   4002  C   GLY   255      69.885  27.565  50.962  1.00  0.00           C  
ATOM   4003  O   GLY   255      71.112  27.662  50.966  1.00  0.00           O  
ATOM   4004  N   ILE   256      69.236  26.591  50.315  1.00  0.00           N  
ATOM   4005  H   ILE   256      68.236  26.516  50.470  1.00  0.00           H  
ATOM   4006  CA  ILE   256      69.826  25.678  49.316  1.00  0.00           C  
ATOM   4007  HA  ILE   256      70.788  26.081  49.007  1.00  0.00           H  
ATOM   4008  CB  ILE   256      70.082  24.263  49.890  1.00  0.00           C  
ATOM   4009  HB  ILE   256      69.125  23.803  50.142  1.00  0.00           H  
ATOM   4010  CG2 ILE   256      70.748  23.384  48.812  1.00  0.00           C  
ATOM   4011 HG21 ILE   256      71.690  23.831  48.488  1.00  0.00           H  
ATOM   4012 HG22 ILE   256      70.948  22.389  49.204  1.00  0.00           H  
ATOM   4013 HG23 ILE   256      70.094  23.269  47.948  1.00  0.00           H  
ATOM   4014  CG1 ILE   256      70.980  24.277  51.150  1.00  0.00           C  
ATOM   4015 HG12 ILE   256      71.613  23.396  51.151  1.00  0.00           H  
ATOM   4016 HG13 ILE   256      71.644  25.140  51.132  1.00  0.00           H  
ATOM   4017  CD1 ILE   256      70.189  24.254  52.464  1.00  0.00           C  
ATOM   4018 HD11 ILE   256      69.629  23.322  52.541  1.00  0.00           H  
ATOM   4019 HD12 ILE   256      70.880  24.312  53.303  1.00  0.00           H  
ATOM   4020 HD13 ILE   256      69.498  25.094  52.519  1.00  0.00           H  
ATOM   4021  C   ILE   256      68.919  25.610  48.076  1.00  0.00           C  
ATOM   4022  O   ILE   256      67.738  25.288  48.208  1.00  0.00           O  
ATOM   4023  N   ASP   257      69.465  25.906  46.894  1.00  0.00           N  
ATOM   4024  H   ASP   257      70.427  26.230  46.896  1.00  0.00           H  
ATOM   4025  CA  ASP   257      68.711  26.096  45.646  1.00  0.00           C  
ATOM   4026  HA  ASP   257      67.653  25.918  45.842  1.00  0.00           H  
ATOM   4027  CB  ASP   257      68.863  27.574  45.250  1.00  0.00           C  
ATOM   4028  HB2 ASP   257      68.680  28.191  46.133  1.00  0.00           H  
ATOM   4029  HB3 ASP   257      69.889  27.753  44.930  1.00  0.00           H  
ATOM   4030  CG  ASP   257      67.910  28.042  44.153  1.00  0.00           C  
ATOM   4031  OD1 ASP   257      67.204  27.211  43.535  1.00  0.00           O  
ATOM   4032  OD2 ASP   257      67.833  29.264  43.921  1.00  0.00           O  
ATOM   4033  C   ASP   257      69.147  25.111  44.539  1.00  0.00           C  
ATOM   4034  O   ASP   257      70.331  25.026  44.199  1.00  0.00           O  
ATOM   4035  N   GLU   258      68.191  24.344  44.003  1.00  0.00           N  
ATOM   4036  H   GLU   258      67.241  24.551  44.286  1.00  0.00           H  
ATOM   4037  CA  GLU   258      68.386  23.033  43.357  1.00  0.00           C  
ATOM   4038  HA  GLU   258      67.383  22.689  43.107  1.00  0.00           H  
ATOM   4039  CB  GLU   258      69.127  23.117  42.012  1.00  0.00           C  
ATOM   4040  HB2 GLU   258      70.068  23.644  42.143  1.00  0.00           H  
ATOM   4041  HB3 GLU   258      69.345  22.113  41.654  1.00  0.00           H  
ATOM   4042  CG  GLU   258      68.292  23.827  40.942  1.00  0.00           C  
ATOM   4043  HG2 GLU   258      67.467  23.179  40.642  1.00  0.00           H  
ATOM   4044  HG3 GLU   258      67.868  24.743  41.358  1.00  0.00           H  
ATOM   4045  CD  GLU   258      69.152  24.184  39.729  1.00  0.00           C  
ATOM   4046  OE1 GLU   258      69.885  23.306  39.227  1.00  0.00           O  
ATOM   4047  OE2 GLU   258      69.112  25.387  39.353  1.00  0.00           O  
ATOM   4048  C   GLU   258      68.918  21.962  44.334  1.00  0.00           C  
ATOM   4049  O   GLU   258      69.837  21.190  44.047  1.00  0.00           O  
ATOM   4050  N   GLY   259      68.294  21.903  45.517  1.00  0.00           N  
ATOM   4051  H   GLY   259      67.546  22.574  45.676  1.00  0.00           H  
ATOM   4052  CA  GLY   259      68.594  20.952  46.590  1.00  0.00           C  
ATOM   4053  HA2 GLY   259      69.618  21.105  46.917  1.00  0.00           H  
ATOM   4054  HA3 GLY   259      67.946  21.177  47.433  1.00  0.00           H  
ATOM   4055  C   GLY   259      68.409  19.462  46.258  1.00  0.00           C  
ATOM   4056  O   GLY   259      68.760  18.622  47.081  1.00  0.00           O  
ATOM   4057  N   GLN   260      67.865  19.109  45.086  1.00  0.00           N  
ATOM   4058  H   GLN   260      67.553  19.846  44.461  1.00  0.00           H  
ATOM   4059  CA  GLN   260      67.706  17.716  44.640  1.00  0.00           C  
ATOM   4060  HA  GLN   260      67.231  17.164  45.452  1.00  0.00           H  
ATOM   4061  CB  GLN   260      66.760  17.621  43.418  1.00  0.00           C  
ATOM   4062  HB2 GLN   260      66.597  16.561  43.234  1.00  0.00           H  
ATOM   4063  HB3 GLN   260      65.786  18.029  43.691  1.00  0.00           H  
ATOM   4064  CG  GLN   260      67.218  18.252  42.078  1.00  0.00           C  
ATOM   4065  HG2 GLN   260      68.265  18.030  41.884  1.00  0.00           H  
ATOM   4066  HG3 GLN   260      66.639  17.793  41.277  1.00  0.00           H  
ATOM   4067  CD  GLN   260      66.984  19.758  41.985  1.00  0.00           C  
ATOM   4068  OE1 GLN   260      66.571  20.396  42.937  1.00  0.00           O  
ATOM   4069  NE2 GLN   260      67.213  20.398  40.861  1.00  0.00           N  
ATOM   4070 HE21 GLN   260      67.613  19.930  40.062  1.00  0.00           H  
ATOM   4071 HE22 GLN   260      67.031  21.387  40.860  1.00  0.00           H  
ATOM   4072  C   GLN   260      69.044  17.003  44.367  1.00  0.00           C  
ATOM   4073  O   GLN   260      69.124  15.792  44.565  1.00  0.00           O  
ATOM   4074  N   PHE   261      70.077  17.732  43.922  1.00  0.00           N  
ATOM   4075  H   PHE   261      69.946  18.727  43.792  1.00  0.00           H  
ATOM   4076  CA  PHE   261      71.348  17.134  43.483  1.00  0.00           C  
ATOM   4077  HA  PHE   261      71.151  16.161  43.032  1.00  0.00           H  
ATOM   4078  CB  PHE   261      71.984  18.037  42.420  1.00  0.00           C  
ATOM   4079  HB2 PHE   261      72.192  19.012  42.866  1.00  0.00           H  
ATOM   4080  HB3 PHE   261      72.944  17.600  42.148  1.00  0.00           H  
ATOM   4081  CG  PHE   261      71.197  18.233  41.137  1.00  0.00           C  
ATOM   4082  CD1 PHE   261      71.143  17.201  40.180  1.00  0.00           C  
ATOM   4083  HD1 PHE   261      71.580  16.235  40.393  1.00  0.00           H  
ATOM   4084  CE1 PHE   261      70.544  17.429  38.930  1.00  0.00           C  
ATOM   4085  HE1 PHE   261      70.510  16.640  38.190  1.00  0.00           H  
ATOM   4086  CZ  PHE   261      70.003  18.690  38.628  1.00  0.00           C  
ATOM   4087  HZ  PHE   261      69.569  18.871  37.655  1.00  0.00           H  
ATOM   4088  CE2 PHE   261      70.044  19.718  39.584  1.00  0.00           C  
ATOM   4089  HE2 PHE   261      69.662  20.702  39.341  1.00  0.00           H  
ATOM   4090  CD2 PHE   261      70.624  19.484  40.843  1.00  0.00           C  
ATOM   4091  HD2 PHE   261      70.691  20.293  41.558  1.00  0.00           H  
ATOM   4092  C   PHE   261      72.376  16.900  44.605  1.00  0.00           C  
ATOM   4093  O   PHE   261      73.314  16.128  44.424  1.00  0.00           O  
ATOM   4094  N   PHE   262      72.240  17.589  45.737  1.00  0.00           N  
ATOM   4095  H   PHE   262      71.408  18.147  45.853  1.00  0.00           H  
ATOM   4096  CA  PHE   262      73.199  17.535  46.841  1.00  0.00           C  
ATOM   4097  HA  PHE   262      74.205  17.617  46.429  1.00  0.00           H  
ATOM   4098  CB  PHE   262      72.974  18.759  47.735  1.00  0.00           C  
ATOM   4099  HB2 PHE   262      71.915  18.838  47.986  1.00  0.00           H  
ATOM   4100  HB3 PHE   262      73.522  18.605  48.665  1.00  0.00           H  
ATOM   4101  CG  PHE   262      73.438  20.064  47.109  1.00  0.00           C  
ATOM   4102  CD1 PHE   262      74.783  20.445  47.240  1.00  0.00           C  
ATOM   4103  HD1 PHE   262      75.463  19.802  47.771  1.00  0.00           H  
ATOM   4104  CE1 PHE   262      75.240  21.657  46.699  1.00  0.00           C  
ATOM   4105  HE1 PHE   262      76.275  21.941  46.822  1.00  0.00           H  
ATOM   4106  CZ  PHE   262      74.345  22.502  46.023  1.00  0.00           C  
ATOM   4107  HZ  PHE   262      74.701  23.439  45.623  1.00  0.00           H  
ATOM   4108  CE2 PHE   262      73.000  22.118  45.864  1.00  0.00           C  
ATOM   4109  HE2 PHE   262      72.305  22.754  45.330  1.00  0.00           H  
ATOM   4110  CD2 PHE   262      72.553  20.894  46.397  1.00  0.00           C  
ATOM   4111  HD2 PHE   262      71.529  20.592  46.250  1.00  0.00           H  
ATOM   4112  C   PHE   262      73.063  16.202  47.612  1.00  0.00           C  
ATOM   4113  O   PHE   262      72.055  15.998  48.297  1.00  0.00           O  
ATOM   4114  N   PRO   263      74.033  15.270  47.524  1.00  0.00           N  
ATOM   4115  CD  PRO   263      75.358  15.440  46.941  1.00  0.00           C  
ATOM   4116  HD2 PRO   263      75.845  16.342  47.317  1.00  0.00           H  
ATOM   4117  HD3 PRO   263      75.283  15.477  45.854  1.00  0.00           H  
ATOM   4118  CG  PRO   263      76.149  14.203  47.358  1.00  0.00           C  
ATOM   4119  HG2 PRO   263      76.607  14.372  48.334  1.00  0.00           H  
ATOM   4120  HG3 PRO   263      76.902  13.938  46.616  1.00  0.00           H  
ATOM   4121  CB  PRO   263      75.065  13.132  47.475  1.00  0.00           C  
ATOM   4122  HB2 PRO   263      75.375  12.312  48.124  1.00  0.00           H  
ATOM   4123  HB3 PRO   263      74.817  12.757  46.480  1.00  0.00           H  
ATOM   4124  CA  PRO   263      73.868  13.904  48.041  1.00  0.00           C  
ATOM   4125  HA  PRO   263      72.944  13.473  47.657  1.00  0.00           H  
ATOM   4126  C   PRO   263      73.831  13.830  49.576  1.00  0.00           C  
ATOM   4127  O   PRO   263      73.395  12.832  50.145  1.00  0.00           O  
ATOM   4128  N   ASP   264      74.301  14.878  50.247  1.00  0.00           N  
ATOM   4129  H   ASP   264      74.632  15.677  49.708  1.00  0.00           H  
ATOM   4130  CA  ASP   264      74.430  15.036  51.696  1.00  0.00           C  
ATOM   4131  HA  ASP   264      74.357  14.056  52.168  1.00  0.00           H  
ATOM   4132  CB  ASP   264      75.833  15.600  51.983  1.00  0.00           C  
ATOM   4133  HB2 ASP   264      75.936  15.800  53.050  1.00  0.00           H  
ATOM   4134  HB3 ASP   264      76.544  14.818  51.726  1.00  0.00           H  
ATOM   4135  CG  ASP   264      76.234  16.851  51.186  1.00  0.00           C  
ATOM   4136  OD1 ASP   264      75.502  17.293  50.268  1.00  0.00           O  
ATOM   4137  OD2 ASP   264      77.332  17.373  51.458  1.00  0.00           O  
ATOM   4138  C   ASP   264      73.333  15.918  52.330  1.00  0.00           C  
ATOM   4139  O   ASP   264      73.360  16.163  53.539  1.00  0.00           O  
ATOM   4140  N   ILE   265      72.351  16.394  51.550  1.00  0.00           N  
ATOM   4141  H   ILE   265      72.382  16.183  50.557  1.00  0.00           H  
ATOM   4142  CA  ILE   265      71.389  17.403  52.024  1.00  0.00           C  
ATOM   4143  HA  ILE   265      71.984  18.247  52.357  1.00  0.00           H  
ATOM   4144  CB  ILE   265      70.493  17.891  50.864  1.00  0.00           C  
ATOM   4145  HB  ILE   265      71.158  18.128  50.034  1.00  0.00           H  
ATOM   4146  CG2 ILE   265      69.489  16.826  50.382  1.00  0.00           C  
ATOM   4147 HG21 ILE   265      68.723  16.643  51.136  1.00  0.00           H  
ATOM   4148 HG22 ILE   265      69.008  17.170  49.465  1.00  0.00           H  
ATOM   4149 HG23 ILE   265      70.010  15.897  50.148  1.00  0.00           H  
ATOM   4150  CG1 ILE   265      69.751  19.185  51.259  1.00  0.00           C  
ATOM   4151 HG12 ILE   265      68.910  18.951  51.912  1.00  0.00           H  
ATOM   4152 HG13 ILE   265      70.428  19.832  51.814  1.00  0.00           H  
ATOM   4153  CD1 ILE   265      69.240  19.977  50.053  1.00  0.00           C  
ATOM   4154 HD11 ILE   265      68.895  20.956  50.383  1.00  0.00           H  
ATOM   4155 HD12 ILE   265      70.042  20.114  49.326  1.00  0.00           H  
ATOM   4156 HD13 ILE   265      68.411  19.449  49.585  1.00  0.00           H  
ATOM   4157  C   ILE   265      70.584  16.967  53.255  1.00  0.00           C  
ATOM   4158  O   ILE   265      70.309  17.798  54.120  1.00  0.00           O  
ATOM   4159  N   VAL   266      70.270  15.671  53.368  1.00  0.00           N  
ATOM   4160  H   VAL   266      70.565  15.070  52.614  1.00  0.00           H  
ATOM   4161  CA  VAL   266      69.551  15.056  54.498  1.00  0.00           C  
ATOM   4162  HA  VAL   266      68.565  15.509  54.584  1.00  0.00           H  
ATOM   4163  CB  VAL   266      69.378  13.541  54.240  1.00  0.00           C  
ATOM   4164  HB  VAL   266      70.363  13.085  54.123  1.00  0.00           H  
ATOM   4165  CG1 VAL   266      68.649  12.826  55.380  1.00  0.00           C  
ATOM   4166 HG11 VAL   266      69.227  12.886  56.302  1.00  0.00           H  
ATOM   4167 HG12 VAL   266      67.679  13.293  55.534  1.00  0.00           H  
ATOM   4168 HG13 VAL   266      68.510  11.774  55.133  1.00  0.00           H  
ATOM   4169  CG2 VAL   266      68.573  13.271  52.965  1.00  0.00           C  
ATOM   4170 HG21 VAL   266      68.476  12.197  52.808  1.00  0.00           H  
ATOM   4171 HG22 VAL   266      67.579  13.707  53.053  1.00  0.00           H  
ATOM   4172 HG23 VAL   266      69.073  13.696  52.095  1.00  0.00           H  
ATOM   4173  C   VAL   266      70.281  15.278  55.828  1.00  0.00           C  
ATOM   4174  O   VAL   266      69.674  15.663  56.824  1.00  0.00           O  
ATOM   4175  N   GLU   267      71.595  15.057  55.817  1.00  0.00           N  
ATOM   4176  H   GLU   267      72.031  14.871  54.923  1.00  0.00           H  
ATOM   4177  CA  GLU   267      72.491  15.150  56.973  1.00  0.00           C  
ATOM   4178  HA  GLU   267      72.027  14.686  57.845  1.00  0.00           H  
ATOM   4179  CB  GLU   267      73.757  14.360  56.591  1.00  0.00           C  
ATOM   4180  HB2 GLU   267      73.485  13.307  56.500  1.00  0.00           H  
ATOM   4181  HB3 GLU   267      74.078  14.701  55.605  1.00  0.00           H  
ATOM   4182  CG  GLU   267      74.974  14.473  57.515  1.00  0.00           C  
ATOM   4183  HG2 GLU   267      75.177  15.521  57.743  1.00  0.00           H  
ATOM   4184  HG3 GLU   267      74.774  13.948  58.451  1.00  0.00           H  
ATOM   4185  CD  GLU   267      76.186  13.862  56.800  1.00  0.00           C  
ATOM   4186  OE1 GLU   267      77.123  14.604  56.435  1.00  0.00           O  
ATOM   4187  OE2 GLU   267      76.161  12.657  56.462  1.00  0.00           O  
ATOM   4188  C   GLU   267      72.790  16.613  57.324  1.00  0.00           C  
ATOM   4189  O   GLU   267      72.720  17.015  58.486  1.00  0.00           O  
ATOM   4190  N   PHE   268      73.058  17.430  56.301  1.00  0.00           N  
ATOM   4191  H   PHE   268      73.072  17.032  55.367  1.00  0.00           H  
ATOM   4192  CA  PHE   268      73.394  18.842  56.462  1.00  0.00           C  
ATOM   4193  HA  PHE   268      74.251  18.921  57.130  1.00  0.00           H  
ATOM   4194  CB  PHE   268      73.782  19.419  55.095  1.00  0.00           C  
ATOM   4195  HB2 PHE   268      74.639  18.864  54.710  1.00  0.00           H  
ATOM   4196  HB3 PHE   268      72.959  19.262  54.396  1.00  0.00           H  
ATOM   4197  CG  PHE   268      74.124  20.899  55.112  1.00  0.00           C  
ATOM   4198  CD1 PHE   268      73.109  21.865  54.951  1.00  0.00           C  
ATOM   4199  HD1 PHE   268      72.081  21.553  54.829  1.00  0.00           H  
ATOM   4200  CE1 PHE   268      73.431  23.233  54.911  1.00  0.00           C  
ATOM   4201  HE1 PHE   268      72.649  23.965  54.771  1.00  0.00           H  
ATOM   4202  CZ  PHE   268      74.771  23.641  55.015  1.00  0.00           C  
ATOM   4203  HZ  PHE   268      75.025  24.688  54.940  1.00  0.00           H  
ATOM   4204  CE2 PHE   268      75.786  22.682  55.184  1.00  0.00           C  
ATOM   4205  HE2 PHE   268      76.822  22.988  55.221  1.00  0.00           H  
ATOM   4206  CD2 PHE   268      75.462  21.314  55.249  1.00  0.00           C  
ATOM   4207  HD2 PHE   268      76.252  20.582  55.351  1.00  0.00           H  
ATOM   4208  C   PHE   268      72.247  19.637  57.095  1.00  0.00           C  
ATOM   4209  O   PHE   268      72.473  20.410  58.030  1.00  0.00           O  
ATOM   4210  N   CYS   269      71.013  19.456  56.610  1.00  0.00           N  
ATOM   4211  H   CYS   269      70.877  18.794  55.855  1.00  0.00           H  
ATOM   4212  CA  CYS   269      69.864  20.208  57.110  1.00  0.00           C  
ATOM   4213  HA  CYS   269      70.121  21.268  57.113  1.00  0.00           H  
ATOM   4214  CB  CYS   269      68.660  20.012  56.184  1.00  0.00           C  
ATOM   4215  HB2 CYS   269      68.412  18.950  56.116  1.00  0.00           H  
ATOM   4216  HB3 CYS   269      67.810  20.557  56.595  1.00  0.00           H  
ATOM   4217  SG  CYS   269      69.022  20.664  54.531  1.00  0.00           S  
ATOM   4218  HG  CYS   269      69.690  19.578  54.106  1.00  0.00           H  
ATOM   4219  C   CYS   269      69.535  19.832  58.559  1.00  0.00           C  
ATOM   4220  O   CYS   269      69.310  20.729  59.372  1.00  0.00           O  
ATOM   4221  N   GLU   270      69.585  18.541  58.911  1.00  0.00           N  
ATOM   4222  H   GLU   270      69.815  17.851  58.207  1.00  0.00           H  
ATOM   4223  CA  GLU   270      69.440  18.088  60.298  1.00  0.00           C  
ATOM   4224  HA  GLU   270      68.488  18.445  60.686  1.00  0.00           H  
ATOM   4225  CB  GLU   270      69.479  16.550  60.373  1.00  0.00           C  
ATOM   4226  HB2 GLU   270      70.179  16.161  59.633  1.00  0.00           H  
ATOM   4227  HB3 GLU   270      69.830  16.244  61.360  1.00  0.00           H  
ATOM   4228  CG  GLU   270      68.095  15.931  60.152  1.00  0.00           C  
ATOM   4229  HG2 GLU   270      67.692  16.268  59.194  1.00  0.00           H  
ATOM   4230  HG3 GLU   270      68.198  14.843  60.118  1.00  0.00           H  
ATOM   4231  CD  GLU   270      67.141  16.323  61.286  1.00  0.00           C  
ATOM   4232  OE1 GLU   270      66.228  17.144  61.078  1.00  0.00           O  
ATOM   4233  OE2 GLU   270      67.292  15.843  62.436  1.00  0.00           O  
ATOM   4234  C   GLU   270      70.513  18.685  61.208  1.00  0.00           C  
ATOM   4235  O   GLU   270      70.179  19.251  62.247  1.00  0.00           O  
ATOM   4236  N   ALA   271      71.791  18.618  60.823  1.00  0.00           N  
ATOM   4237  H   ALA   271      72.020  18.137  59.957  1.00  0.00           H  
ATOM   4238  CA  ALA   271      72.882  19.175  61.618  1.00  0.00           C  
ATOM   4239  HA  ALA   271      72.900  18.672  62.585  1.00  0.00           H  
ATOM   4240  CB  ALA   271      74.205  18.888  60.898  1.00  0.00           C  
ATOM   4241  HB1 ALA   271      75.035  19.275  61.489  1.00  0.00           H  
ATOM   4242  HB2 ALA   271      74.331  17.812  60.772  1.00  0.00           H  
ATOM   4243  HB3 ALA   271      74.213  19.362  59.916  1.00  0.00           H  
ATOM   4244  C   ALA   271      72.682  20.678  61.887  1.00  0.00           C  
ATOM   4245  O   ALA   271      72.711  21.110  63.039  1.00  0.00           O  
ATOM   4246  N   MET   272      72.415  21.470  60.840  1.00  0.00           N  
ATOM   4247  H   MET   272      72.369  21.042  59.919  1.00  0.00           H  
ATOM   4248  CA  MET   272      72.247  22.927  60.941  1.00  0.00           C  
ATOM   4249  HA  MET   272      73.098  23.333  61.488  1.00  0.00           H  
ATOM   4250  CB  MET   272      72.240  23.536  59.528  1.00  0.00           C  
ATOM   4251  HB2 MET   272      71.525  22.993  58.909  1.00  0.00           H  
ATOM   4252  HB3 MET   272      71.923  24.577  59.581  1.00  0.00           H  
ATOM   4253  CG  MET   272      73.621  23.478  58.862  1.00  0.00           C  
ATOM   4254  HG2 MET   272      73.992  22.453  58.896  1.00  0.00           H  
ATOM   4255  HG3 MET   272      73.506  23.750  57.812  1.00  0.00           H  
ATOM   4256  SD  MET   272      74.864  24.579  59.599  1.00  0.00           S  
ATOM   4257  CE  MET   272      76.346  23.949  58.766  1.00  0.00           C  
ATOM   4258  HE1 MET   272      76.204  23.986  57.686  1.00  0.00           H  
ATOM   4259  HE2 MET   272      77.208  24.559  59.038  1.00  0.00           H  
ATOM   4260  HE3 MET   272      76.528  22.917  59.065  1.00  0.00           H  
ATOM   4261  C   MET   272      70.991  23.350  61.720  1.00  0.00           C  
ATOM   4262  O   MET   272      71.050  24.296  62.510  1.00  0.00           O  
ATOM   4263  N   ALA   273      69.855  22.669  61.536  1.00  0.00           N  
ATOM   4264  H   ALA   273      69.830  21.907  60.863  1.00  0.00           H  
ATOM   4265  CA  ALA   273      68.620  22.988  62.258  1.00  0.00           C  
ATOM   4266  HA  ALA   273      68.504  24.072  62.295  1.00  0.00           H  
ATOM   4267  CB  ALA   273      67.437  22.429  61.477  1.00  0.00           C  
ATOM   4268  HB1 ALA   273      66.507  22.680  61.988  1.00  0.00           H  
ATOM   4269  HB2 ALA   273      67.426  22.876  60.483  1.00  0.00           H  
ATOM   4270  HB3 ALA   273      67.522  21.345  61.392  1.00  0.00           H  
ATOM   4271  C   ALA   273      68.614  22.480  63.709  1.00  0.00           C  
ATOM   4272  O   ALA   273      68.138  23.189  64.600  1.00  0.00           O  
ATOM   4273  N   ASN   274      69.198  21.307  63.985  1.00  0.00           N  
ATOM   4274  H   ASN   274      69.567  20.748  63.219  1.00  0.00           H  
ATOM   4275  CA  ASN   274      69.409  20.845  65.362  1.00  0.00           C  
ATOM   4276  HA  ASN   274      68.473  20.976  65.906  1.00  0.00           H  
ATOM   4277  CB  ASN   274      69.730  19.339  65.381  1.00  0.00           C  
ATOM   4278  HB2 ASN   274      70.638  19.154  64.809  1.00  0.00           H  
ATOM   4279  HB3 ASN   274      69.919  19.026  66.407  1.00  0.00           H  
ATOM   4280  CG  ASN   274      68.594  18.471  64.845  1.00  0.00           C  
ATOM   4281  OD1 ASN   274      67.418  18.746  65.044  1.00  0.00           O  
ATOM   4282  ND2 ASN   274      68.919  17.420  64.126  1.00  0.00           N  
ATOM   4283 HD21 ASN   274      69.867  17.310  63.820  1.00  0.00           H  
ATOM   4284 HD22 ASN   274      68.181  16.881  63.672  1.00  0.00           H  
ATOM   4285  C   ASN   274      70.456  21.708  66.104  1.00  0.00           C  
ATOM   4286  O   ASN   274      70.338  21.885  67.315  1.00  0.00           O  
ATOM   4287  N   ALA   275      71.386  22.352  65.383  1.00  0.00           N  
ATOM   4288  H   ALA   275      71.521  22.076  64.416  1.00  0.00           H  
ATOM   4289  CA  ALA   275      72.232  23.446  65.880  1.00  0.00           C  
ATOM   4290  HA  ALA   275      72.564  23.179  66.884  1.00  0.00           H  
ATOM   4291  CB  ALA   275      73.479  23.533  64.990  1.00  0.00           C  
ATOM   4292  HB1 ALA   275      74.165  24.279  65.393  1.00  0.00           H  
ATOM   4293  HB2 ALA   275      73.987  22.568  64.968  1.00  0.00           H  
ATOM   4294  HB3 ALA   275      73.197  23.817  63.977  1.00  0.00           H  
ATOM   4295  C   ALA   275      71.519  24.820  66.009  1.00  0.00           C  
ATOM   4296  O   ALA   275      72.161  25.821  66.329  1.00  0.00           O  
ATOM   4297  N   GLY   276      70.202  24.900  65.774  1.00  0.00           N  
ATOM   4298  H   GLY   276      69.722  24.062  65.469  1.00  0.00           H  
ATOM   4299  CA  GLY   276      69.376  26.074  66.079  1.00  0.00           C  
ATOM   4300  HA2 GLY   276      68.430  25.723  66.479  1.00  0.00           H  
ATOM   4301  HA3 GLY   276      69.863  26.656  66.862  1.00  0.00           H  
ATOM   4302  C   GLY   276      69.073  27.041  64.924  1.00  0.00           C  
ATOM   4303  O   GLY   276      68.377  28.029  65.155  1.00  0.00           O  
ATOM   4304  N   LYS   277      69.574  26.803  63.704  1.00  0.00           N  
ATOM   4305  H   LYS   277      70.082  25.935  63.561  1.00  0.00           H  
ATOM   4306  CA  LYS   277      69.417  27.725  62.555  1.00  0.00           C  
ATOM   4307  HA  LYS   277      69.496  28.749  62.925  1.00  0.00           H  
ATOM   4308  CB  LYS   277      70.550  27.498  61.533  1.00  0.00           C  
ATOM   4309  HB2 LYS   277      70.447  26.498  61.106  1.00  0.00           H  
ATOM   4310  HB3 LYS   277      70.441  28.221  60.723  1.00  0.00           H  
ATOM   4311  CG  LYS   277      71.963  27.651  62.136  1.00  0.00           C  
ATOM   4312  HG2 LYS   277      72.054  28.633  62.602  1.00  0.00           H  
ATOM   4313  HG3 LYS   277      72.123  26.883  62.894  1.00  0.00           H  
ATOM   4314  CD  LYS   277      73.035  27.501  61.047  1.00  0.00           C  
ATOM   4315  HD2 LYS   277      72.826  26.588  60.491  1.00  0.00           H  
ATOM   4316  HD3 LYS   277      72.966  28.341  60.354  1.00  0.00           H  
ATOM   4317  CE  LYS   277      74.473  27.396  61.580  1.00  0.00           C  
ATOM   4318  HE2 LYS   277      74.539  26.550  62.270  1.00  0.00           H  
ATOM   4319  HE3 LYS   277      75.122  27.181  60.724  1.00  0.00           H  
ATOM   4320  NZ  LYS   277      74.934  28.644  62.233  1.00  0.00           N  
ATOM   4321  HZ1 LYS   277      74.518  28.768  63.143  1.00  0.00           H  
ATOM   4322  HZ2 LYS   277      75.947  28.678  62.314  1.00  0.00           H  
ATOM   4323  HZ3 LYS   277      74.677  29.446  61.660  1.00  0.00           H  
ATOM   4324  C   LYS   277      68.035  27.610  61.883  1.00  0.00           C  
ATOM   4325  O   LYS   277      67.337  26.611  62.055  1.00  0.00           O  
ATOM   4326  N   THR   278      67.655  28.597  61.061  1.00  0.00           N  
ATOM   4327  H   THR   278      68.295  29.376  60.937  1.00  0.00           H  
ATOM   4328  CA  THR   278      66.616  28.391  60.027  1.00  0.00           C  
ATOM   4329  HA  THR   278      65.912  27.631  60.365  1.00  0.00           H  
ATOM   4330  CB  THR   278      65.806  29.671  59.746  1.00  0.00           C  
ATOM   4331  HB  THR   278      66.489  30.503  59.587  1.00  0.00           H  
ATOM   4332  CG2 THR   278      64.870  29.567  58.538  1.00  0.00           C  
ATOM   4333 HG21 THR   278      65.451  29.517  57.618  1.00  0.00           H  
ATOM   4334 HG22 THR   278      64.246  28.678  58.617  1.00  0.00           H  
ATOM   4335 HG23 THR   278      64.235  30.453  58.493  1.00  0.00           H  
ATOM   4336  OG1 THR   278      64.976  29.950  60.854  1.00  0.00           O  
ATOM   4337  HG1 THR   278      65.551  30.179  61.592  1.00  0.00           H  
ATOM   4338  C   THR   278      67.261  27.881  58.738  1.00  0.00           C  
ATOM   4339  O   THR   278      68.172  28.529  58.216  1.00  0.00           O  
ATOM   4340  N   VAL   279      66.750  26.772  58.194  1.00  0.00           N  
ATOM   4341  H   VAL   279      66.046  26.257  58.719  1.00  0.00           H  
ATOM   4342  CA  VAL   279      67.183  26.156  56.928  1.00  0.00           C  
ATOM   4343  HA  VAL   279      67.944  26.786  56.466  1.00  0.00           H  
ATOM   4344  CB  VAL   279      67.810  24.768  57.187  1.00  0.00           C  
ATOM   4345  HB  VAL   279      67.028  24.079  57.509  1.00  0.00           H  
ATOM   4346  CG1 VAL   279      68.454  24.208  55.913  1.00  0.00           C  
ATOM   4347 HG11 VAL   279      68.941  23.258  56.131  1.00  0.00           H  
ATOM   4348 HG12 VAL   279      67.697  24.023  55.151  1.00  0.00           H  
ATOM   4349 HG13 VAL   279      69.197  24.908  55.528  1.00  0.00           H  
ATOM   4350  CG2 VAL   279      68.891  24.795  58.279  1.00  0.00           C  
ATOM   4351 HG21 VAL   279      68.456  25.083  59.236  1.00  0.00           H  
ATOM   4352 HG22 VAL   279      69.315  23.798  58.396  1.00  0.00           H  
ATOM   4353 HG23 VAL   279      69.677  25.500  58.010  1.00  0.00           H  
ATOM   4354  C   VAL   279      66.001  26.046  55.952  1.00  0.00           C  
ATOM   4355  O   VAL   279      64.897  25.674  56.356  1.00  0.00           O  
ATOM   4356  N   ILE   280      66.217  26.356  54.669  1.00  0.00           N  
ATOM   4357  H   ILE   280      67.135  26.702  54.407  1.00  0.00           H  
ATOM   4358  CA  ILE   280      65.182  26.332  53.621  1.00  0.00           C  
ATOM   4359  HA  ILE   280      64.359  25.701  53.957  1.00  0.00           H  
ATOM   4360  CB  ILE   280      64.612  27.752  53.367  1.00  0.00           C  
ATOM   4361  HB  ILE   280      65.412  28.374  52.961  1.00  0.00           H  
ATOM   4362  CG2 ILE   280      63.486  27.688  52.312  1.00  0.00           C  
ATOM   4363 HG21 ILE   280      63.132  28.689  52.066  1.00  0.00           H  
ATOM   4364 HG22 ILE   280      63.855  27.253  51.382  1.00  0.00           H  
ATOM   4365 HG23 ILE   280      62.653  27.089  52.680  1.00  0.00           H  
ATOM   4366  CG1 ILE   280      64.125  28.412  54.682  1.00  0.00           C  
ATOM   4367 HG12 ILE   280      63.424  27.746  55.184  1.00  0.00           H  
ATOM   4368 HG13 ILE   280      64.983  28.558  55.340  1.00  0.00           H  
ATOM   4369  CD1 ILE   280      63.459  29.781  54.524  1.00  0.00           C  
ATOM   4370 HD11 ILE   280      62.491  29.670  54.040  1.00  0.00           H  
ATOM   4371 HD12 ILE   280      63.305  30.223  55.509  1.00  0.00           H  
ATOM   4372 HD13 ILE   280      64.094  30.440  53.933  1.00  0.00           H  
ATOM   4373  C   ILE   280      65.748  25.712  52.336  1.00  0.00           C  
ATOM   4374  O   ILE   280      66.774  26.166  51.828  1.00  0.00           O  
ATOM   4375  N   VAL   281      65.071  24.691  51.799  1.00  0.00           N  
ATOM   4376  H   VAL   281      64.266  24.328  52.303  1.00  0.00           H  
ATOM   4377  CA  VAL   281      65.443  24.034  50.530  1.00  0.00           C  
ATOM   4378  HA  VAL   281      66.404  24.428  50.201  1.00  0.00           H  
ATOM   4379  CB  VAL   281      65.625  22.512  50.711  1.00  0.00           C  
ATOM   4380  HB  VAL   281      64.662  22.058  50.949  1.00  0.00           H  
ATOM   4381  CG1 VAL   281      66.158  21.877  49.418  1.00  0.00           C  
ATOM   4382 HG11 VAL   281      67.063  22.398  49.099  1.00  0.00           H  
ATOM   4383 HG12 VAL   281      66.390  20.828  49.584  1.00  0.00           H  
ATOM   4384 HG13 VAL   281      65.407  21.935  48.633  1.00  0.00           H  
ATOM   4385  CG2 VAL   281      66.598  22.180  51.849  1.00  0.00           C  
ATOM   4386 HG21 VAL   281      66.759  21.103  51.903  1.00  0.00           H  
ATOM   4387 HG22 VAL   281      67.551  22.679  51.680  1.00  0.00           H  
ATOM   4388 HG23 VAL   281      66.184  22.505  52.804  1.00  0.00           H  
ATOM   4389  C   VAL   281      64.423  24.319  49.422  1.00  0.00           C  
ATOM   4390  O   VAL   281      63.225  24.110  49.623  1.00  0.00           O  
ATOM   4391  N   ALA   282      64.902  24.716  48.241  1.00  0.00           N  
ATOM   4392  H   ALA   282      65.903  24.886  48.169  1.00  0.00           H  
ATOM   4393  CA  ALA   282      64.162  24.704  46.981  1.00  0.00           C  
ATOM   4394  HA  ALA   282      63.105  24.505  47.165  1.00  0.00           H  
ATOM   4395  CB  ALA   282      64.285  26.074  46.309  1.00  0.00           C  
ATOM   4396  HB1 ALA   282      63.790  26.826  46.920  1.00  0.00           H  
ATOM   4397  HB2 ALA   282      65.335  26.340  46.185  1.00  0.00           H  
ATOM   4398  HB3 ALA   282      63.820  26.043  45.326  1.00  0.00           H  
ATOM   4399  C   ALA   282      64.714  23.585  46.087  1.00  0.00           C  
ATOM   4400  O   ALA   282      65.904  23.587  45.758  1.00  0.00           O  
ATOM   4401  N   ALA   283      63.870  22.611  45.742  1.00  0.00           N  
ATOM   4402  H   ALA   283      62.905  22.643  46.059  1.00  0.00           H  
ATOM   4403  CA  ALA   283      64.301  21.425  45.008  1.00  0.00           C  
ATOM   4404  HA  ALA   283      65.110  21.705  44.333  1.00  0.00           H  
ATOM   4405  CB  ALA   283      64.825  20.410  46.030  1.00  0.00           C  
ATOM   4406  HB1 ALA   283      65.696  20.813  46.541  1.00  0.00           H  
ATOM   4407  HB2 ALA   283      64.043  20.193  46.759  1.00  0.00           H  
ATOM   4408  HB3 ALA   283      65.106  19.488  45.523  1.00  0.00           H  
ATOM   4409  C   ALA   283      63.187  20.800  44.158  1.00  0.00           C  
ATOM   4410  O   ALA   283      62.006  20.908  44.491  1.00  0.00           O  
ATOM   4411  N   LEU   284      63.562  20.089  43.094  1.00  0.00           N  
ATOM   4412  H   LEU   284      64.541  20.115  42.829  1.00  0.00           H  
ATOM   4413  CA  LEU   284      62.643  19.189  42.397  1.00  0.00           C  
ATOM   4414  HA  LEU   284      61.729  19.741  42.185  1.00  0.00           H  
ATOM   4415  CB  LEU   284      63.235  18.712  41.059  1.00  0.00           C  
ATOM   4416  HB2 LEU   284      64.151  18.155  41.259  1.00  0.00           H  
ATOM   4417  HB3 LEU   284      62.522  18.022  40.603  1.00  0.00           H  
ATOM   4418  CG  LEU   284      63.545  19.832  40.047  1.00  0.00           C  
ATOM   4419  HG  LEU   284      64.344  20.467  40.428  1.00  0.00           H  
ATOM   4420  CD1 LEU   284      63.994  19.199  38.735  1.00  0.00           C  
ATOM   4421 HD11 LEU   284      64.217  19.982  38.015  1.00  0.00           H  
ATOM   4422 HD12 LEU   284      64.904  18.625  38.907  1.00  0.00           H  
ATOM   4423 HD13 LEU   284      63.215  18.544  38.345  1.00  0.00           H  
ATOM   4424  CD2 LEU   284      62.332  20.703  39.715  1.00  0.00           C  
ATOM   4425 HD21 LEU   284      62.593  21.427  38.945  1.00  0.00           H  
ATOM   4426 HD22 LEU   284      61.507  20.079  39.372  1.00  0.00           H  
ATOM   4427 HD23 LEU   284      62.023  21.248  40.598  1.00  0.00           H  
ATOM   4428  C   LEU   284      62.241  17.999  43.285  1.00  0.00           C  
ATOM   4429  O   LEU   284      63.065  17.408  43.983  1.00  0.00           O  
ATOM   4430  N   ASP   285      60.963  17.627  43.197  1.00  0.00           N  
ATOM   4431  H   ASP   285      60.356  18.137  42.561  1.00  0.00           H  
ATOM   4432  CA  ASP   285      60.430  16.366  43.724  1.00  0.00           C  
ATOM   4433  HA  ASP   285      60.873  16.170  44.702  1.00  0.00           H  
ATOM   4434  CB  ASP   285      58.895  16.440  43.887  1.00  0.00           C  
ATOM   4435  HB2 ASP   285      58.524  15.439  44.113  1.00  0.00           H  
ATOM   4436  HB3 ASP   285      58.686  17.049  44.761  1.00  0.00           H  
ATOM   4437  CG  ASP   285      58.083  17.012  42.706  1.00  0.00           C  
ATOM   4438  OD1 ASP   285      58.673  17.474  41.699  1.00  0.00           O  
ATOM   4439  OD2 ASP   285      56.840  16.994  42.811  1.00  0.00           O  
ATOM   4440  C   ASP   285      60.780  15.183  42.812  1.00  0.00           C  
ATOM   4441  O   ASP   285      61.233  14.135  43.277  1.00  0.00           O  
ATOM   4442  N   GLY   286      60.552  15.346  41.507  1.00  0.00           N  
ATOM   4443  H   GLY   286      60.135  16.232  41.231  1.00  0.00           H  
ATOM   4444  CA  GLY   286      60.645  14.287  40.511  1.00  0.00           C  
ATOM   4445  HA2 GLY   286      61.252  13.475  40.909  1.00  0.00           H  
ATOM   4446  HA3 GLY   286      59.649  13.889  40.317  1.00  0.00           H  
ATOM   4447  C   GLY   286      61.248  14.723  39.176  1.00  0.00           C  
ATOM   4448  O   GLY   286      61.146  15.872  38.742  1.00  0.00           O  
ATOM   4449  N   THR   287      61.850  13.746  38.513  1.00  0.00           N  
ATOM   4450  H   THR   287      61.832  12.838  38.961  1.00  0.00           H  
ATOM   4451  CA  THR   287      62.470  13.797  37.181  1.00  0.00           C  
ATOM   4452  HA  THR   287      63.238  14.569  37.170  1.00  0.00           H  
ATOM   4453  CB  THR   287      63.136  12.437  36.894  1.00  0.00           C  
ATOM   4454  HB  THR   287      63.699  12.497  35.961  1.00  0.00           H  
ATOM   4455  CG2 THR   287      64.070  11.964  38.011  1.00  0.00           C  
ATOM   4456 HG21 THR   287      63.520  11.713  38.917  1.00  0.00           H  
ATOM   4457 HG22 THR   287      64.610  11.079  37.681  1.00  0.00           H  
ATOM   4458 HG23 THR   287      64.783  12.751  38.248  1.00  0.00           H  
ATOM   4459  OG1 THR   287      62.134  11.445  36.778  1.00  0.00           O  
ATOM   4460  HG1 THR   287      61.863  11.257  37.689  1.00  0.00           H  
ATOM   4461  C   THR   287      61.469  14.083  36.048  1.00  0.00           C  
ATOM   4462  O   THR   287      60.250  14.073  36.242  1.00  0.00           O  
ATOM   4463  N   PHE   288      61.973  14.221  34.819  1.00  0.00           N  
ATOM   4464  H   PHE   288      62.984  14.324  34.743  1.00  0.00           H  
ATOM   4465  CA  PHE   288      61.181  14.289  33.582  1.00  0.00           C  
ATOM   4466  HA  PHE   288      60.518  15.150  33.656  1.00  0.00           H  
ATOM   4467  CB  PHE   288      62.131  14.518  32.397  1.00  0.00           C  
ATOM   4468  HB2 PHE   288      61.526  14.889  31.570  1.00  0.00           H  
ATOM   4469  HB3 PHE   288      62.835  15.308  32.656  1.00  0.00           H  
ATOM   4470  CG  PHE   288      62.911  13.302  31.907  1.00  0.00           C  
ATOM   4471  CD1 PHE   288      64.082  12.883  32.570  1.00  0.00           C  
ATOM   4472  HD1 PHE   288      64.439  13.411  33.441  1.00  0.00           H  
ATOM   4473  CE1 PHE   288      64.820  11.789  32.087  1.00  0.00           C  
ATOM   4474  HE1 PHE   288      65.732  11.484  32.588  1.00  0.00           H  
ATOM   4475  CZ  PHE   288      64.405  11.119  30.925  1.00  0.00           C  
ATOM   4476  HZ  PHE   288      65.006  10.313  30.533  1.00  0.00           H  
ATOM   4477  CE2 PHE   288      63.236  11.525  30.260  1.00  0.00           C  
ATOM   4478  HE2 PHE   288      62.926  11.021  29.352  1.00  0.00           H  
ATOM   4479  CD2 PHE   288      62.487  12.608  30.756  1.00  0.00           C  
ATOM   4480  HD2 PHE   288      61.596  12.922  30.230  1.00  0.00           H  
ATOM   4481  C   PHE   288      60.298  13.053  33.313  1.00  0.00           C  
ATOM   4482  O   PHE   288      59.414  13.094  32.456  1.00  0.00           O  
ATOM   4483  N   GLN   289      60.533  11.943  34.023  1.00  0.00           N  
ATOM   4484  H   GLN   289      61.289  11.961  34.697  1.00  0.00           H  
ATOM   4485  CA  GLN   289      59.747  10.708  33.919  1.00  0.00           C  
ATOM   4486  HA  GLN   289      59.299  10.666  32.929  1.00  0.00           H  
ATOM   4487  CB  GLN   289      60.678   9.488  34.018  1.00  0.00           C  
ATOM   4488  HB2 GLN   289      61.135   9.445  35.007  1.00  0.00           H  
ATOM   4489  HB3 GLN   289      60.065   8.596  33.877  1.00  0.00           H  
ATOM   4490  CG  GLN   289      61.778   9.513  32.941  1.00  0.00           C  
ATOM   4491  HG2 GLN   289      61.386   9.997  32.046  1.00  0.00           H  
ATOM   4492  HG3 GLN   289      62.621  10.106  33.299  1.00  0.00           H  
ATOM   4493  CD  GLN   289      62.287   8.135  32.520  1.00  0.00           C  
ATOM   4494  OE1 GLN   289      61.918   7.088  33.045  1.00  0.00           O  
ATOM   4495  NE2 GLN   289      63.142   8.084  31.526  1.00  0.00           N  
ATOM   4496 HE21 GLN   289      63.488   8.946  31.134  1.00  0.00           H  
ATOM   4497 HE22 GLN   289      63.518   7.189  31.272  1.00  0.00           H  
ATOM   4498  C   GLN   289      58.579  10.635  34.927  1.00  0.00           C  
ATOM   4499  O   GLN   289      58.014   9.557  35.106  1.00  0.00           O  
ATOM   4500  N   ARG   290      58.287  11.735  35.649  1.00  0.00           N  
ATOM   4501  H   ARG   290      58.819  12.572  35.437  1.00  0.00           H  
ATOM   4502  CA  ARG   290      57.432  11.800  36.861  1.00  0.00           C  
ATOM   4503  HA  ARG   290      57.517  12.810  37.263  1.00  0.00           H  
ATOM   4504  CB  ARG   290      55.934  11.595  36.525  1.00  0.00           C  
ATOM   4505  HB2 ARG   290      55.807  10.729  35.875  1.00  0.00           H  
ATOM   4506  HB3 ARG   290      55.382  11.413  37.445  1.00  0.00           H  
ATOM   4507  CG  ARG   290      55.324  12.837  35.864  1.00  0.00           C  
ATOM   4508  HG2 ARG   290      55.431  13.680  36.545  1.00  0.00           H  
ATOM   4509  HG3 ARG   290      55.887  13.067  34.963  1.00  0.00           H  
ATOM   4510  CD  ARG   290      53.840  12.673  35.490  1.00  0.00           C  
ATOM   4511  HD2 ARG   290      53.543  13.556  34.924  1.00  0.00           H  
ATOM   4512  HD3 ARG   290      53.737  11.813  34.831  1.00  0.00           H  
ATOM   4513  NE  ARG   290      52.945  12.570  36.666  1.00  0.00           N  
ATOM   4514  HE  ARG   290      52.860  13.402  37.235  1.00  0.00           H  
ATOM   4515  CZ  ARG   290      52.211  11.532  37.050  1.00  0.00           C  
ATOM   4516  NH1 ARG   290      52.192  10.420  36.379  1.00  0.00           N  
ATOM   4517 HH11 ARG   290      52.724  10.302  35.545  1.00  0.00           H  
ATOM   4518 HH12 ARG   290      51.597   9.658  36.726  1.00  0.00           H  
ATOM   4519  NH2 ARG   290      51.484  11.574  38.125  1.00  0.00           N  
ATOM   4520 HH21 ARG   290      51.394  12.400  38.701  1.00  0.00           H  
ATOM   4521 HH22 ARG   290      50.974  10.738  38.422  1.00  0.00           H  
ATOM   4522  C   ARG   290      57.910  10.927  38.033  1.00  0.00           C  
ATOM   4523  O   ARG   290      57.266  10.889  39.073  1.00  0.00           O  
ATOM   4524  N   LYS   291      59.058  10.254  37.897  1.00  0.00           N  
ATOM   4525  H   LYS   291      59.536  10.364  37.019  1.00  0.00           H  
ATOM   4526  CA  LYS   291      59.679   9.400  38.927  1.00  0.00           C  
ATOM   4527  HA  LYS   291      58.881   8.876  39.456  1.00  0.00           H  
ATOM   4528  CB  LYS   291      60.587   8.361  38.243  1.00  0.00           C  
ATOM   4529  HB2 LYS   291      61.303   8.879  37.602  1.00  0.00           H  
ATOM   4530  HB3 LYS   291      61.146   7.800  38.994  1.00  0.00           H  
ATOM   4531  CG  LYS   291      59.747   7.379  37.406  1.00  0.00           C  
ATOM   4532  HG2 LYS   291      59.205   6.710  38.076  1.00  0.00           H  
ATOM   4533  HG3 LYS   291      59.013   7.934  36.827  1.00  0.00           H  
ATOM   4534  CD  LYS   291      60.585   6.550  36.426  1.00  0.00           C  
ATOM   4535  HD2 LYS   291      61.271   7.205  35.888  1.00  0.00           H  
ATOM   4536  HD3 LYS   291      61.159   5.800  36.972  1.00  0.00           H  
ATOM   4537  CE  LYS   291      59.628   5.883  35.430  1.00  0.00           C  
ATOM   4538  HE2 LYS   291      58.988   5.181  35.974  1.00  0.00           H  
ATOM   4539  HE3 LYS   291      58.981   6.657  35.002  1.00  0.00           H  
ATOM   4540  NZ  LYS   291      60.359   5.192  34.342  1.00  0.00           N  
ATOM   4541  HZ1 LYS   291      59.715   4.776  33.685  1.00  0.00           H  
ATOM   4542  HZ2 LYS   291      60.934   5.863  33.828  1.00  0.00           H  
ATOM   4543  HZ3 LYS   291      60.970   4.482  34.715  1.00  0.00           H  
ATOM   4544  C   LYS   291      60.439  10.251  39.961  1.00  0.00           C  
ATOM   4545  O   LYS   291      60.981  11.285  39.559  1.00  0.00           O  
ATOM   4546  N   PRO   292      60.505   9.849  41.248  1.00  0.00           N  
ATOM   4547  CD  PRO   292      59.991   8.594  41.781  1.00  0.00           C  
ATOM   4548  HD2 PRO   292      60.100   7.769  41.077  1.00  0.00           H  
ATOM   4549  HD3 PRO   292      58.942   8.714  42.054  1.00  0.00           H  
ATOM   4550  CG  PRO   292      60.822   8.313  43.028  1.00  0.00           C  
ATOM   4551  HG2 PRO   292      61.766   7.845  42.743  1.00  0.00           H  
ATOM   4552  HG3 PRO   292      60.282   7.694  43.746  1.00  0.00           H  
ATOM   4553  CB  PRO   292      61.087   9.716  43.570  1.00  0.00           C  
ATOM   4554  HB2 PRO   292      62.000   9.738  44.168  1.00  0.00           H  
ATOM   4555  HB3 PRO   292      60.236  10.027  44.176  1.00  0.00           H  
ATOM   4556  CA  PRO   292      61.190  10.597  42.314  1.00  0.00           C  
ATOM   4557  HA  PRO   292      60.671  11.539  42.492  1.00  0.00           H  
ATOM   4558  C   PRO   292      62.653  10.914  41.979  1.00  0.00           C  
ATOM   4559  O   PRO   292      63.306  10.137  41.286  1.00  0.00           O  
ATOM   4560  N   PHE   293      63.160  12.056  42.465  1.00  0.00           N  
ATOM   4561  H   PHE   293      62.549  12.688  42.976  1.00  0.00           H  
ATOM   4562  CA  PHE   293      64.508  12.535  42.125  1.00  0.00           C  
ATOM   4563  HA  PHE   293      64.735  12.205  41.109  1.00  0.00           H  
ATOM   4564  CB  PHE   293      64.526  14.077  42.113  1.00  0.00           C  
ATOM   4565  HB2 PHE   293      63.531  14.438  41.851  1.00  0.00           H  
ATOM   4566  HB3 PHE   293      64.746  14.452  43.114  1.00  0.00           H  
ATOM   4567  CG  PHE   293      65.508  14.685  41.122  1.00  0.00           C  
ATOM   4568  CD1 PHE   293      66.899  14.565  41.313  1.00  0.00           C  
ATOM   4569  HD1 PHE   293      67.293  14.054  42.181  1.00  0.00           H  
ATOM   4570  CE1 PHE   293      67.792  15.104  40.369  1.00  0.00           C  
ATOM   4571  HE1 PHE   293      68.859  14.993  40.510  1.00  0.00           H  
ATOM   4572  CZ  PHE   293      67.304  15.778  39.237  1.00  0.00           C  
ATOM   4573  HZ  PHE   293      67.995  16.184  38.509  1.00  0.00           H  
ATOM   4574  CE2 PHE   293      65.919  15.914  39.049  1.00  0.00           C  
ATOM   4575  HE2 PHE   293      65.545  16.433  38.180  1.00  0.00           H  
ATOM   4576  CD2 PHE   293      65.024  15.368  39.987  1.00  0.00           C  
ATOM   4577  HD2 PHE   293      63.962  15.481  39.831  1.00  0.00           H  
ATOM   4578  C   PHE   293      65.618  11.949  43.020  1.00  0.00           C  
ATOM   4579  O   PHE   293      66.641  11.516  42.504  1.00  0.00           O  
ATOM   4580  N   GLY   294      65.456  11.908  44.350  1.00  0.00           N  
ATOM   4581  H   GLY   294      64.595  12.236  44.757  1.00  0.00           H  
ATOM   4582  CA  GLY   294      66.529  11.430  45.235  1.00  0.00           C  
ATOM   4583  HA2 GLY   294      66.642  10.353  45.108  1.00  0.00           H  
ATOM   4584  HA3 GLY   294      67.465  11.897  44.923  1.00  0.00           H  
ATOM   4585  C   GLY   294      66.323  11.716  46.724  1.00  0.00           C  
ATOM   4586  O   GLY   294      65.192  11.888  47.181  1.00  0.00           O  
ATOM   4587  N   ALA   295      67.432  11.807  47.470  1.00  0.00           N  
ATOM   4588  H   ALA   295      68.319  11.695  47.001  1.00  0.00           H  
ATOM   4589  CA  ALA   295      67.474  11.877  48.938  1.00  0.00           C  
ATOM   4590  HA  ALA   295      67.004  10.973  49.327  1.00  0.00           H  
ATOM   4591  CB  ALA   295      68.950  11.865  49.353  1.00  0.00           C  
ATOM   4592  HB1 ALA   295      69.448  12.773  49.007  1.00  0.00           H  
ATOM   4593  HB2 ALA   295      69.025  11.808  50.438  1.00  0.00           H  
ATOM   4594  HB3 ALA   295      69.452  10.994  48.929  1.00  0.00           H  
ATOM   4595  C   ALA   295      66.729  13.076  49.570  1.00  0.00           C  
ATOM   4596  O   ALA   295      66.371  13.038  50.746  1.00  0.00           O  
ATOM   4597  N   ILE   296      66.414  14.111  48.785  1.00  0.00           N  
ATOM   4598  H   ILE   296      66.745  14.098  47.834  1.00  0.00           H  
ATOM   4599  CA  ILE   296      65.502  15.195  49.169  1.00  0.00           C  
ATOM   4600  HA  ILE   296      65.969  15.729  49.994  1.00  0.00           H  
ATOM   4601  CB  ILE   296      65.353  16.186  47.985  1.00  0.00           C  
ATOM   4602  HB  ILE   296      66.348  16.577  47.758  1.00  0.00           H  
ATOM   4603  CG2 ILE   296      64.820  15.532  46.696  1.00  0.00           C  
ATOM   4604 HG21 ILE   296      63.805  15.164  46.845  1.00  0.00           H  
ATOM   4605 HG22 ILE   296      64.797  16.269  45.891  1.00  0.00           H  
ATOM   4606 HG23 ILE   296      65.464  14.714  46.377  1.00  0.00           H  
ATOM   4607  CG1 ILE   296      64.446  17.388  48.314  1.00  0.00           C  
ATOM   4608 HG12 ILE   296      64.365  18.009  47.425  1.00  0.00           H  
ATOM   4609 HG13 ILE   296      63.442  17.048  48.572  1.00  0.00           H  
ATOM   4610  CD1 ILE   296      64.994  18.256  49.449  1.00  0.00           C  
ATOM   4611 HD11 ILE   296      64.914  17.724  50.395  1.00  0.00           H  
ATOM   4612 HD12 ILE   296      66.039  18.503  49.255  1.00  0.00           H  
ATOM   4613 HD13 ILE   296      64.416  19.177  49.511  1.00  0.00           H  
ATOM   4614  C   ILE   296      64.152  14.659  49.691  1.00  0.00           C  
ATOM   4615  O   ILE   296      63.626  15.167  50.679  1.00  0.00           O  
ATOM   4616  N   LEU   297      63.624  13.567  49.127  1.00  0.00           N  
ATOM   4617  H   LEU   297      64.107  13.137  48.345  1.00  0.00           H  
ATOM   4618  CA  LEU   297      62.388  12.938  49.614  1.00  0.00           C  
ATOM   4619  HA  LEU   297      61.681  13.731  49.853  1.00  0.00           H  
ATOM   4620  CB  LEU   297      61.773  12.077  48.503  1.00  0.00           C  
ATOM   4621  HB2 LEU   297      62.523  11.359  48.164  1.00  0.00           H  
ATOM   4622  HB3 LEU   297      60.936  11.519  48.921  1.00  0.00           H  
ATOM   4623  CG  LEU   297      61.252  12.889  47.304  1.00  0.00           C  
ATOM   4624  HG  LEU   297      62.034  13.546  46.927  1.00  0.00           H  
ATOM   4625  CD1 LEU   297      60.874  11.915  46.196  1.00  0.00           C  
ATOM   4626 HD11 LEU   297      61.750  11.334  45.915  1.00  0.00           H  
ATOM   4627 HD12 LEU   297      60.082  11.247  46.535  1.00  0.00           H  
ATOM   4628 HD13 LEU   297      60.528  12.470  45.324  1.00  0.00           H  
ATOM   4629  CD2 LEU   297      60.017  13.724  47.655  1.00  0.00           C  
ATOM   4630 HD21 LEU   297      59.240  13.086  48.077  1.00  0.00           H  
ATOM   4631 HD22 LEU   297      60.279  14.507  48.365  1.00  0.00           H  
ATOM   4632 HD23 LEU   297      59.637  14.201  46.752  1.00  0.00           H  
ATOM   4633  C   LEU   297      62.549  12.141  50.923  1.00  0.00           C  
ATOM   4634  O   LEU   297      61.543  11.810  51.550  1.00  0.00           O  
ATOM   4635  N   ASN   298      63.780  11.874  51.375  1.00  0.00           N  
ATOM   4636  H   ASN   298      64.575  12.146  50.809  1.00  0.00           H  
ATOM   4637  CA  ASN   298      64.054  11.381  52.728  1.00  0.00           C  
ATOM   4638  HA  ASN   298      63.205  10.784  53.053  1.00  0.00           H  
ATOM   4639  CB  ASN   298      65.291  10.463  52.718  1.00  0.00           C  
ATOM   4640  HB2 ASN   298      66.167  11.044  52.431  1.00  0.00           H  
ATOM   4641  HB3 ASN   298      65.460  10.081  53.724  1.00  0.00           H  
ATOM   4642  CG  ASN   298      65.168   9.292  51.754  1.00  0.00           C  
ATOM   4643  OD1 ASN   298      65.505   9.382  50.589  1.00  0.00           O  
ATOM   4644  ND2 ASN   298      64.695   8.145  52.189  1.00  0.00           N  
ATOM   4645 HD21 ASN   298      64.431   8.012  53.144  1.00  0.00           H  
ATOM   4646 HD22 ASN   298      64.657   7.421  51.490  1.00  0.00           H  
ATOM   4647  C   ASN   298      64.170  12.516  53.766  1.00  0.00           C  
ATOM   4648  O   ASN   298      63.924  12.267  54.944  1.00  0.00           O  
ATOM   4649  N   LEU   299      64.478  13.756  53.347  1.00  0.00           N  
ATOM   4650  H   LEU   299      64.696  13.885  52.366  1.00  0.00           H  
ATOM   4651  CA  LEU   299      64.474  14.954  54.210  1.00  0.00           C  
ATOM   4652  HA  LEU   299      65.011  14.714  55.125  1.00  0.00           H  
ATOM   4653  CB  LEU   299      65.242  16.087  53.491  1.00  0.00           C  
ATOM   4654  HB2 LEU   299      66.255  15.742  53.279  1.00  0.00           H  
ATOM   4655  HB3 LEU   299      64.756  16.284  52.540  1.00  0.00           H  
ATOM   4656  CG  LEU   299      65.326  17.434  54.238  1.00  0.00           C  
ATOM   4657  HG  LEU   299      64.325  17.822  54.421  1.00  0.00           H  
ATOM   4658  CD1 LEU   299      66.074  17.314  55.565  1.00  0.00           C  
ATOM   4659 HD11 LEU   299      66.140  18.290  56.035  1.00  0.00           H  
ATOM   4660 HD12 LEU   299      65.539  16.658  56.242  1.00  0.00           H  
ATOM   4661 HD13 LEU   299      67.081  16.931  55.408  1.00  0.00           H  
ATOM   4662  CD2 LEU   299      66.084  18.457  53.390  1.00  0.00           C  
ATOM   4663 HD21 LEU   299      67.101  18.108  53.205  1.00  0.00           H  
ATOM   4664 HD22 LEU   299      65.572  18.606  52.442  1.00  0.00           H  
ATOM   4665 HD23 LEU   299      66.124  19.414  53.912  1.00  0.00           H  
ATOM   4666  C   LEU   299      63.052  15.387  54.633  1.00  0.00           C  
ATOM   4667  O   LEU   299      62.876  15.980  55.694  1.00  0.00           O  
ATOM   4668  N   VAL   300      62.027  15.041  53.845  1.00  0.00           N  
ATOM   4669  H   VAL   300      62.265  14.549  52.994  1.00  0.00           H  
ATOM   4670  CA  VAL   300      60.595  15.361  54.073  1.00  0.00           C  
ATOM   4671  HA  VAL   300      60.472  16.429  53.895  1.00  0.00           H  
ATOM   4672  CB  VAL   300      59.733  14.620  53.015  1.00  0.00           C  
ATOM   4673  HB  VAL   300      60.100  13.598  52.931  1.00  0.00           H  
ATOM   4674  CG1 VAL   300      58.227  14.528  53.307  1.00  0.00           C  
ATOM   4675 HG11 VAL   300      58.046  13.989  54.236  1.00  0.00           H  
ATOM   4676 HG12 VAL   300      57.782  15.514  53.376  1.00  0.00           H  
ATOM   4677 HG13 VAL   300      57.737  13.977  52.503  1.00  0.00           H  
ATOM   4678  CG2 VAL   300      59.907  15.281  51.640  1.00  0.00           C  
ATOM   4679 HG21 VAL   300      60.960  15.300  51.361  1.00  0.00           H  
ATOM   4680 HG22 VAL   300      59.357  14.717  50.886  1.00  0.00           H  
ATOM   4681 HG23 VAL   300      59.534  16.305  51.669  1.00  0.00           H  
ATOM   4682  C   VAL   300      60.113  15.146  55.534  1.00  0.00           C  
ATOM   4683  O   VAL   300      59.695  16.122  56.161  1.00  0.00           O  
ATOM   4684  N   PRO   301      60.189  13.935  56.128  1.00  0.00           N  
ATOM   4685  CD  PRO   301      60.524  12.676  55.480  1.00  0.00           C  
ATOM   4686  HD2 PRO   301      61.451  12.737  54.917  1.00  0.00           H  
ATOM   4687  HD3 PRO   301      59.705  12.369  54.829  1.00  0.00           H  
ATOM   4688  CG  PRO   301      60.663  11.667  56.606  1.00  0.00           C  
ATOM   4689  HG2 PRO   301      61.675  11.715  57.003  1.00  0.00           H  
ATOM   4690  HG3 PRO   301      60.415  10.668  56.273  1.00  0.00           H  
ATOM   4691  CB  PRO   301      59.656  12.167  57.635  1.00  0.00           C  
ATOM   4692  HB2 PRO   301      59.875  11.791  58.635  1.00  0.00           H  
ATOM   4693  HB3 PRO   301      58.651  11.873  57.334  1.00  0.00           H  
ATOM   4694  CA  PRO   301      59.790  13.686  57.527  1.00  0.00           C  
ATOM   4695  HA  PRO   301      58.818  14.140  57.721  1.00  0.00           H  
ATOM   4696  C   PRO   301      60.770  14.207  58.595  1.00  0.00           C  
ATOM   4697  O   PRO   301      60.412  14.246  59.773  1.00  0.00           O  
ATOM   4698  N   LEU   302      61.990  14.602  58.208  1.00  0.00           N  
ATOM   4699  H   LEU   302      62.213  14.583  57.221  1.00  0.00           H  
ATOM   4700  CA  LEU   302      62.967  15.260  59.083  1.00  0.00           C  
ATOM   4701  HA  LEU   302      62.863  14.864  60.092  1.00  0.00           H  
ATOM   4702  CB  LEU   302      64.394  14.960  58.582  1.00  0.00           C  
ATOM   4703  HB2 LEU   302      64.452  15.286  57.549  1.00  0.00           H  
ATOM   4704  HB3 LEU   302      65.107  15.558  59.149  1.00  0.00           H  
ATOM   4705  CG  LEU   302      64.825  13.483  58.644  1.00  0.00           C  
ATOM   4706  HG  LEU   302      64.012  12.845  58.306  1.00  0.00           H  
ATOM   4707  CD1 LEU   302      66.019  13.251  57.725  1.00  0.00           C  
ATOM   4708 HD11 LEU   302      65.705  13.407  56.697  1.00  0.00           H  
ATOM   4709 HD12 LEU   302      66.829  13.937  57.972  1.00  0.00           H  
ATOM   4710 HD13 LEU   302      66.367  12.223  57.823  1.00  0.00           H  
ATOM   4711  CD2 LEU   302      65.247  13.068  60.051  1.00  0.00           C  
ATOM   4712 HD21 LEU   302      64.408  13.205  60.720  1.00  0.00           H  
ATOM   4713 HD22 LEU   302      65.524  12.014  60.055  1.00  0.00           H  
ATOM   4714 HD23 LEU   302      66.087  13.673  60.391  1.00  0.00           H  
ATOM   4715  C   LEU   302      62.735  16.781  59.164  1.00  0.00           C  
ATOM   4716  O   LEU   302      63.267  17.428  60.061  1.00  0.00           O  
ATOM   4717  N   ALA   303      61.947  17.359  58.256  1.00  0.00           N  
ATOM   4718  H   ALA   303      61.555  16.783  57.523  1.00  0.00           H  
ATOM   4719  CA  ALA   303      61.615  18.778  58.250  1.00  0.00           C  
ATOM   4720  HA  ALA   303      62.431  19.317  58.723  1.00  0.00           H  
ATOM   4721  CB  ALA   303      61.526  19.227  56.787  1.00  0.00           C  
ATOM   4722  HB1 ALA   303      61.333  20.297  56.734  1.00  0.00           H  
ATOM   4723  HB2 ALA   303      62.465  19.009  56.276  1.00  0.00           H  
ATOM   4724  HB3 ALA   303      60.714  18.699  56.286  1.00  0.00           H  
ATOM   4725  C   ALA   303      60.342  19.114  59.053  1.00  0.00           C  
ATOM   4726  O   ALA   303      59.413  18.305  59.154  1.00  0.00           O  
ATOM   4727  N   GLU   304      60.262  20.355  59.556  1.00  0.00           N  
ATOM   4728  H   GLU   304      61.057  20.980  59.461  1.00  0.00           H  
ATOM   4729  CA  GLU   304      59.031  20.907  60.131  1.00  0.00           C  
ATOM   4730  HA  GLU   304      58.627  20.214  60.865  1.00  0.00           H  
ATOM   4731  CB  GLU   304      59.283  22.268  60.812  1.00  0.00           C  
ATOM   4732  HB2 GLU   304      59.942  22.880  60.195  1.00  0.00           H  
ATOM   4733  HB3 GLU   304      58.329  22.794  60.879  1.00  0.00           H  
ATOM   4734  CG  GLU   304      59.827  22.179  62.244  1.00  0.00           C  
ATOM   4735  HG2 GLU   304      59.808  23.181  62.680  1.00  0.00           H  
ATOM   4736  HG3 GLU   304      59.160  21.547  62.836  1.00  0.00           H  
ATOM   4737  CD  GLU   304      61.256  21.644  62.328  1.00  0.00           C  
ATOM   4738  OE1 GLU   304      62.074  21.886  61.415  1.00  0.00           O  
ATOM   4739  OE2 GLU   304      61.590  20.939  63.304  1.00  0.00           O  
ATOM   4740  C   GLU   304      57.963  21.113  59.055  1.00  0.00           C  
ATOM   4741  O   GLU   304      56.783  20.883  59.310  1.00  0.00           O  
ATOM   4742  N   SER   305      58.367  21.563  57.861  1.00  0.00           N  
ATOM   4743  H   SER   305      59.365  21.685  57.716  1.00  0.00           H  
ATOM   4744  CA  SER   305      57.453  22.062  56.830  1.00  0.00           C  
ATOM   4745  HA  SER   305      56.440  21.732  57.065  1.00  0.00           H  
ATOM   4746  CB  SER   305      57.469  23.592  56.862  1.00  0.00           C  
ATOM   4747  HB2 SER   305      57.284  23.938  57.880  1.00  0.00           H  
ATOM   4748  HB3 SER   305      58.450  23.947  56.543  1.00  0.00           H  
ATOM   4749  OG  SER   305      56.480  24.123  56.006  1.00  0.00           O  
ATOM   4750  HG  SER   305      55.631  24.057  56.461  1.00  0.00           H  
ATOM   4751  C   SER   305      57.807  21.543  55.437  1.00  0.00           C  
ATOM   4752  O   SER   305      58.965  21.603  55.025  1.00  0.00           O  
ATOM   4753  N   VAL   306      56.797  21.073  54.698  1.00  0.00           N  
ATOM   4754  H   VAL   306      55.869  21.099  55.097  1.00  0.00           H  
ATOM   4755  CA  VAL   306      56.913  20.522  53.339  1.00  0.00           C  
ATOM   4756  HA  VAL   306      57.798  20.934  52.856  1.00  0.00           H  
ATOM   4757  CB  VAL   306      57.047  18.981  53.366  1.00  0.00           C  
ATOM   4758  HB  VAL   306      56.154  18.561  53.826  1.00  0.00           H  
ATOM   4759  CG1 VAL   306      57.154  18.393  51.950  1.00  0.00           C  
ATOM   4760 HG11 VAL   306      57.275  17.312  52.002  1.00  0.00           H  
ATOM   4761 HG12 VAL   306      56.244  18.588  51.383  1.00  0.00           H  
ATOM   4762 HG13 VAL   306      58.008  18.826  51.429  1.00  0.00           H  
ATOM   4763  CG2 VAL   306      58.256  18.518  54.190  1.00  0.00           C  
ATOM   4764 HG21 VAL   306      58.333  17.437  54.174  1.00  0.00           H  
ATOM   4765 HG22 VAL   306      59.175  18.944  53.797  1.00  0.00           H  
ATOM   4766 HG23 VAL   306      58.145  18.815  55.231  1.00  0.00           H  
ATOM   4767  C   VAL   306      55.680  20.923  52.527  1.00  0.00           C  
ATOM   4768  O   VAL   306      54.554  20.756  52.999  1.00  0.00           O  
ATOM   4769  N   VAL   307      55.873  21.399  51.297  1.00  0.00           N  
ATOM   4770  H   VAL   307      56.824  21.579  50.988  1.00  0.00           H  
ATOM   4771  CA  VAL   307      54.792  21.707  50.343  1.00  0.00           C  
ATOM   4772  HA  VAL   307      53.949  21.065  50.580  1.00  0.00           H  
ATOM   4773  CB  VAL   307      54.315  23.171  50.506  1.00  0.00           C  
ATOM   4774  HB  VAL   307      54.078  23.326  51.560  1.00  0.00           H  
ATOM   4775  CG1 VAL   307      55.381  24.204  50.109  1.00  0.00           C  
ATOM   4776 HG11 VAL   307      55.017  25.209  50.320  1.00  0.00           H  
ATOM   4777 HG12 VAL   307      56.297  24.036  50.677  1.00  0.00           H  
ATOM   4778 HG13 VAL   307      55.609  24.130  49.045  1.00  0.00           H  
ATOM   4779  CG2 VAL   307      53.042  23.481  49.709  1.00  0.00           C  
ATOM   4780 HG21 VAL   307      52.676  24.472  49.979  1.00  0.00           H  
ATOM   4781 HG22 VAL   307      53.240  23.466  48.637  1.00  0.00           H  
ATOM   4782 HG23 VAL   307      52.268  22.749  49.943  1.00  0.00           H  
ATOM   4783  C   VAL   307      55.228  21.390  48.909  1.00  0.00           C  
ATOM   4784  O   VAL   307      56.407  21.526  48.595  1.00  0.00           O  
ATOM   4785  N   LYS   308      54.293  21.005  48.030  1.00  0.00           N  
ATOM   4786  H   LYS   308      53.355  20.859  48.393  1.00  0.00           H  
ATOM   4787  CA  LYS   308      54.474  21.002  46.566  1.00  0.00           C  
ATOM   4788  HA  LYS   308      55.538  21.078  46.346  1.00  0.00           H  
ATOM   4789  CB  LYS   308      53.989  19.673  45.956  1.00  0.00           C  
ATOM   4790  HB2 LYS   308      54.586  18.863  46.376  1.00  0.00           H  
ATOM   4791  HB3 LYS   308      52.946  19.513  46.217  1.00  0.00           H  
ATOM   4792  CG  LYS   308      54.121  19.643  44.424  1.00  0.00           C  
ATOM   4793  HG2 LYS   308      53.391  20.322  43.980  1.00  0.00           H  
ATOM   4794  HG3 LYS   308      55.123  19.976  44.152  1.00  0.00           H  
ATOM   4795  CD  LYS   308      53.905  18.232  43.861  1.00  0.00           C  
ATOM   4796  HD2 LYS   308      54.667  17.570  44.276  1.00  0.00           H  
ATOM   4797  HD3 LYS   308      52.918  17.858  44.141  1.00  0.00           H  
ATOM   4798  CE  LYS   308      54.014  18.256  42.333  1.00  0.00           C  
ATOM   4799  HE2 LYS   308      53.075  18.629  41.914  1.00  0.00           H  
ATOM   4800  HE3 LYS   308      54.819  18.939  42.048  1.00  0.00           H  
ATOM   4801  NZ  LYS   308      54.322  16.914  41.792  1.00  0.00           N  
ATOM   4802  HZ1 LYS   308      53.600  16.248  42.056  1.00  0.00           H  
ATOM   4803  HZ2 LYS   308      54.364  16.952  40.778  1.00  0.00           H  
ATOM   4804  HZ3 LYS   308      55.240  16.624  42.144  1.00  0.00           H  
ATOM   4805  C   LYS   308      53.788  22.219  45.942  1.00  0.00           C  
ATOM   4806  O   LYS   308      52.576  22.381  46.081  1.00  0.00           O  
ATOM   4807  N   LEU   309      54.583  23.059  45.278  1.00  0.00           N  
ATOM   4808  H   LEU   309      55.567  22.818  45.214  1.00  0.00           H  
ATOM   4809  CA  LEU   309      54.136  24.172  44.448  1.00  0.00           C  
ATOM   4810  HA  LEU   309      53.209  24.572  44.860  1.00  0.00           H  
ATOM   4811  CB  LEU   309      55.192  25.295  44.444  1.00  0.00           C  
ATOM   4812  HB2 LEU   309      56.092  24.918  43.954  1.00  0.00           H  
ATOM   4813  HB3 LEU   309      54.802  26.113  43.837  1.00  0.00           H  
ATOM   4814  CG  LEU   309      55.594  25.852  45.824  1.00  0.00           C  
ATOM   4815  HG  LEU   309      56.123  25.082  46.385  1.00  0.00           H  
ATOM   4816  CD1 LEU   309      56.535  27.039  45.614  1.00  0.00           C  
ATOM   4817 HD11 LEU   309      57.394  26.725  45.021  1.00  0.00           H  
ATOM   4818 HD12 LEU   309      56.018  27.845  45.094  1.00  0.00           H  
ATOM   4819 HD13 LEU   309      56.888  27.410  46.574  1.00  0.00           H  
ATOM   4820  CD2 LEU   309      54.395  26.327  46.654  1.00  0.00           C  
ATOM   4821 HD21 LEU   309      53.814  27.053  46.086  1.00  0.00           H  
ATOM   4822 HD22 LEU   309      53.763  25.478  46.918  1.00  0.00           H  
ATOM   4823 HD23 LEU   309      54.752  26.790  47.573  1.00  0.00           H  
ATOM   4824  C   LEU   309      53.858  23.713  43.009  1.00  0.00           C  
ATOM   4825  O   LEU   309      54.662  23.024  42.378  1.00  0.00           O  
ATOM   4826  N   THR   310      52.736  24.166  42.470  1.00  0.00           N  
ATOM   4827  H   THR   310      52.091  24.707  43.029  1.00  0.00           H  
ATOM   4828  CA  THR   310      52.385  24.030  41.057  1.00  0.00           C  
ATOM   4829  HA  THR   310      52.678  23.039  40.711  1.00  0.00           H  
ATOM   4830  CB  THR   310      50.863  24.148  40.909  1.00  0.00           C  
ATOM   4831  HB  THR   310      50.603  24.217  39.853  1.00  0.00           H  
ATOM   4832  CG2 THR   310      50.120  22.963  41.530  1.00  0.00           C  
ATOM   4833 HG21 THR   310      49.046  23.131  41.465  1.00  0.00           H  
ATOM   4834 HG22 THR   310      50.369  22.051  40.986  1.00  0.00           H  
ATOM   4835 HG23 THR   310      50.393  22.841  42.578  1.00  0.00           H  
ATOM   4836  OG1 THR   310      50.419  25.307  41.575  1.00  0.00           O  
ATOM   4837  HG1 THR   310      49.751  25.702  40.965  1.00  0.00           H  
ATOM   4838  C   THR   310      53.115  25.074  40.195  1.00  0.00           C  
ATOM   4839  O   THR   310      53.499  26.151  40.667  1.00  0.00           O  
ATOM   4840  N   ALA   311      53.323  24.768  38.913  1.00  0.00           N  
ATOM   4841  H   ALA   311      52.925  23.891  38.587  1.00  0.00           H  
ATOM   4842  CA  ALA   311      53.749  25.737  37.893  1.00  0.00           C  
ATOM   4843  HA  ALA   311      54.157  26.627  38.368  1.00  0.00           H  
ATOM   4844  CB  ALA   311      54.848  25.097  37.030  1.00  0.00           C  
ATOM   4845  HB1 ALA   311      54.491  24.171  36.586  1.00  0.00           H  
ATOM   4846  HB2 ALA   311      55.152  25.780  36.235  1.00  0.00           H  
ATOM   4847  HB3 ALA   311      55.722  24.874  37.633  1.00  0.00           H  
ATOM   4848  C   ALA   311      52.548  26.207  37.056  1.00  0.00           C  
ATOM   4849  O   ALA   311      51.439  25.714  37.247  1.00  0.00           O  
ATOM   4850  N   VAL   312      52.756  27.108  36.094  1.00  0.00           N  
ATOM   4851  H   VAL   312      53.693  27.475  35.951  1.00  0.00           H  
ATOM   4852  CA  VAL   312      51.823  27.212  34.957  1.00  0.00           C  
ATOM   4853  HA  VAL   312      50.808  27.010  35.306  1.00  0.00           H  
ATOM   4854  CB  VAL   312      51.798  28.623  34.330  1.00  0.00           C  
ATOM   4855  HB  VAL   312      52.776  28.861  33.925  1.00  0.00           H  
ATOM   4856  CG1 VAL   312      50.779  28.718  33.189  1.00  0.00           C  
ATOM   4857 HG11 VAL   312      51.064  28.052  32.376  1.00  0.00           H  
ATOM   4858 HG12 VAL   312      49.785  28.450  33.549  1.00  0.00           H  
ATOM   4859 HG13 VAL   312      50.750  29.734  32.796  1.00  0.00           H  
ATOM   4860  CG2 VAL   312      51.445  29.694  35.375  1.00  0.00           C  
ATOM   4861 HG21 VAL   312      50.477  29.468  35.822  1.00  0.00           H  
ATOM   4862 HG22 VAL   312      52.207  29.719  36.152  1.00  0.00           H  
ATOM   4863 HG23 VAL   312      51.400  30.675  34.899  1.00  0.00           H  
ATOM   4864  C   VAL   312      52.191  26.127  33.938  1.00  0.00           C  
ATOM   4865  O   VAL   312      53.379  25.925  33.650  1.00  0.00           O  
ATOM   4866  N   CM1   313      51.176  25.422  33.424  1.00  0.00           N  
ATOM   4867  H   CM1   313      50.240  25.613  33.766  1.00  0.00           H  
ATOM   4868  CA  CM1   313      51.309  24.444  32.349  1.00  0.00           C  
ATOM   4869  HA  CM1   313      52.144  23.787  32.583  1.00  0.00           H  
ATOM   4870  CB  CM1   313      50.030  23.587  32.262  1.00  0.00           C  
ATOM   4871  HB3 CM1   313      49.189  24.217  31.973  1.00  0.00           H  
ATOM   4872  HB2 CM1   313      49.825  23.122  33.230  1.00  0.00           H  
ATOM   4873  SG  CM1   313      50.311  22.305  30.998  1.00  0.00           S  
ATOM   4874  C   CM1   313      51.644  25.138  31.025  1.00  0.00           C  
ATOM   4875  O   CM1   313      50.823  25.856  30.460  1.00  0.00           O  
ATOM   4876  N   MET   314      52.835  24.856  30.500  1.00  0.00           N  
ATOM   4877  H   MET   314      53.423  24.215  31.025  1.00  0.00           H  
ATOM   4878  CA  MET   314      53.333  25.315  29.195  1.00  0.00           C  
ATOM   4879  HA  MET   314      53.118  26.380  29.094  1.00  0.00           H  
ATOM   4880  CB  MET   314      54.856  25.115  29.151  1.00  0.00           C  
ATOM   4881  HB2 MET   314      55.082  24.054  29.268  1.00  0.00           H  
ATOM   4882  HB3 MET   314      55.237  25.446  28.185  1.00  0.00           H  
ATOM   4883  CG  MET   314      55.581  25.909  30.241  1.00  0.00           C  
ATOM   4884  HG2 MET   314      55.313  26.960  30.123  1.00  0.00           H  
ATOM   4885  HG3 MET   314      55.246  25.579  31.224  1.00  0.00           H  
ATOM   4886  SD  MET   314      57.384  25.764  30.169  1.00  0.00           S  
ATOM   4887  CE  MET   314      57.799  27.159  31.236  1.00  0.00           C  
ATOM   4888  HE1 MET   314      57.311  28.062  30.871  1.00  0.00           H  
ATOM   4889  HE2 MET   314      57.468  26.945  32.253  1.00  0.00           H  
ATOM   4890  HE3 MET   314      58.876  27.311  31.223  1.00  0.00           H  
ATOM   4891  C   MET   314      52.654  24.616  27.999  1.00  0.00           C  
ATOM   4892  O   MET   314      53.160  24.668  26.880  1.00  0.00           O  
ATOM   4893  N   GLU   315      51.540  23.923  28.239  1.00  0.00           N  
ATOM   4894  H   GLU   315      51.176  23.949  29.182  1.00  0.00           H  
ATOM   4895  CA  GLU   315      50.866  23.029  27.299  1.00  0.00           C  
ATOM   4896  HA  GLU   315      51.115  23.326  26.279  1.00  0.00           H  
ATOM   4897  CB  GLU   315      51.399  21.602  27.542  1.00  0.00           C  
ATOM   4898  HB2 GLU   315      51.549  21.430  28.607  1.00  0.00           H  
ATOM   4899  HB3 GLU   315      50.626  20.913  27.240  1.00  0.00           H  
ATOM   4900  CG  GLU   315      52.698  21.234  26.795  1.00  0.00           C  
ATOM   4901  HG2 GLU   315      52.890  21.967  26.010  1.00  0.00           H  
ATOM   4902  HG3 GLU   315      53.542  21.264  27.488  1.00  0.00           H  
ATOM   4903  CD  GLU   315      52.577  19.852  26.133  1.00  0.00           C  
ATOM   4904  OE1 GLU   315      51.652  19.709  25.297  1.00  0.00           O  
ATOM   4905  OE2 GLU   315      53.350  18.928  26.490  1.00  0.00           O  
ATOM   4906  C   GLU   315      49.318  23.094  27.380  1.00  0.00           C  
ATOM   4907  O   GLU   315      48.657  22.575  26.469  1.00  0.00           O  
ATOM   4908  N   CM2   316      48.737  23.748  28.411  1.00  0.00           N  
ATOM   4909  H   CM2   316      49.338  24.094  29.144  1.00  0.00           H  
ATOM   4910  CA  CM2   316      47.316  24.155  28.464  1.00  0.00           C  
ATOM   4911  HA  CM2   316      47.102  24.581  27.483  1.00  0.00           H  
ATOM   4912  CB  CM2   316      46.398  22.921  28.603  1.00  0.00           C  
ATOM   4913  HB3 CM2   316      46.757  22.122  27.953  1.00  0.00           H  
ATOM   4914  HB2 CM2   316      45.407  23.210  28.254  1.00  0.00           H  
ATOM   4915  SG  CM2   316      46.240  22.282  30.297  1.00  0.00           S  
ATOM   4916  C   CM2   316      46.964  25.286  29.477  1.00  0.00           C  
ATOM   4917  O   CM2   316      45.784  25.559  29.711  1.00  0.00           O  
ATOM   4918  N   PHE   317      47.963  25.956  30.074  1.00  0.00           N  
ATOM   4919  H   PHE   317      48.906  25.691  29.811  1.00  0.00           H  
ATOM   4920  CA  PHE   317      47.859  27.092  31.025  1.00  0.00           C  
ATOM   4921  HA  PHE   317      48.868  27.234  31.405  1.00  0.00           H  
ATOM   4922  CB  PHE   317      47.487  28.407  30.306  1.00  0.00           C  
ATOM   4923  HB2 PHE   317      46.482  28.295  29.898  1.00  0.00           H  
ATOM   4924  HB3 PHE   317      47.444  29.207  31.047  1.00  0.00           H  
ATOM   4925  CG  PHE   317      48.418  28.899  29.204  1.00  0.00           C  
ATOM   4926  CD1 PHE   317      47.878  29.603  28.110  1.00  0.00           C  
ATOM   4927  HD1 PHE   317      46.812  29.767  28.050  1.00  0.00           H  
ATOM   4928  CE1 PHE   317      48.720  30.112  27.103  1.00  0.00           C  
ATOM   4929  HE1 PHE   317      48.302  30.660  26.270  1.00  0.00           H  
ATOM   4930  CZ  PHE   317      50.107  29.913  27.178  1.00  0.00           C  
ATOM   4931  HZ  PHE   317      50.749  30.289  26.393  1.00  0.00           H  
ATOM   4932  CE2 PHE   317      50.657  29.228  28.275  1.00  0.00           C  
ATOM   4933  HE2 PHE   317      51.724  29.069  28.337  1.00  0.00           H  
ATOM   4934  CD2 PHE   317      49.818  28.740  29.291  1.00  0.00           C  
ATOM   4935  HD2 PHE   317      50.261  28.241  30.135  1.00  0.00           H  
ATOM   4936  C   PHE   317      47.054  26.860  32.327  1.00  0.00           C  
ATOM   4937  O   PHE   317      46.631  27.808  32.992  1.00  0.00           O  
ATOM   4938  N   ARG   318      46.879  25.600  32.740  1.00  0.00           N
[truncated: 559,637 more chars]
